# Supplementary material for: Elucidating gene expression patterns across multiple biological contexts through a large-scale investigation of transcriptomic datasets
Source: BMC Bioinformatics. 2022 Jun 15;23:231. doi: 10.1186/s12859-022-04765-0 (PMC9202106; doi:10.1186/s12859-022-04765-0)
Supplement: Supplementary file 1 — Additional file 1 Supplementary Tables. [file 12859_2022_4765_MOESM1_ESM.xlsx]

## Sheet: Readme
	Table Name	Legend
1	Tissue overview	Overview on the tissue context including tissue name, ontology ID, number of datasets, and number of samples.
2	Cell type overview	Overview on the cell type context including cell type name, ontology ID, number of datasets, and number of samples.
3	Cell line overview	Overview on the cell line context including cell line name, ontology ID, number of datasets, and number of samples.
4	Housekeeping gene mappings	Mappings of protein (given as HGNC symbols) to housekeeping gene.
5	Interactome protein classifications	Overview of all interactome proteins (given as HGNC symbols) along with classifications as either indispensable, dispensable, or neutral.
6	Indispensible proteins in interactome	List of all indispensible proteins in interactome.
7	Unique and common proteins	List of the nodes in all (A) or only one (B) subcontext per context along with their controllability classification and whether they are housekeeping genes.
8	Overlap analysis	Total overlap analysis of nodes of the co-expression network and interactome as visualized in Supplementary Figures 2-7.
9	Most and least common proteins vs interactome	Focus on overlap of size 400 of the most common (A) or least common (B) proteins with the interactome.
10	Co-expression network vs interactome edge overlap	Overview of edge overlap analysis of human interactome with original vs. permuted co-expression networks.
11	Pathways associated to brain	List of pathways associated with cortex of cerebral lobe and brain tissues as highligted in Figure 6.
12	Pathways associated to liver/kidney	List of pathways associated with liver, cortex of kidney, kidney tissues as highligted in Figure 6.
13	Pathways associated to neutrophil	List of pathways associated with neutrophil cell-type as highlighted in Supplementary Figure 8.
14	Pathways associated to hepatocyte	List of pathways associated with hepatocyte as highlighted in Supplementary Figure 8.
15	Pathways associated to neuron	List of pathways associated with neuron cell-type as highlighted in Supplementary Figure 8.
16	Pathways associated with all cell lines	List of pathways associated with all cell lines as highlighted in Supplementary Figure 9.
17	Pathways associated with cell line A549	List of pathways associated with A549 cell line as highlighted in Supplementary Figure 9.
18	Pathways associated with cell line TK6	List of pathways associated with TK6 cell line as highlighted in Supplementary Figure 9.

## Sheet: Supp. Table 1
UBERON_id	tissue_name	number_experiments	number_samples
UBERON:0000178	blood	103	3064
UBERON:0002113	kidney	20	839
UBERON:0002371	bone marrow	20	741
UBERON:0002097	skin of body	21	566
UBERON:0001155	colon	16	558
UBERON:0001379	vastus lateralis	13	556
UBERON:0002048	lung	19	518
UBERON:0000310	breast	15	402
UBERON:0004802	respiratory tract epithelium	8	284
UBERON:0002107	liver	16	271
UBERON:0001013	adipose tissue	10	239
UBERON:0000029	lymph node	4	194
UBERON:0000955	brain	16	159
UBERON:0002367	prostate gland	6	141
UBERON:0001134	skeletal muscle tissue	5	109
UBERON:0000992	ovary	5	103
UBERON:0002046	thyroid gland	5	100
UBERON:0001295	endometrium	6	94
UBERON:0001225	cortex of kidney	3	83
UBERON:0001264	pancreas	5	80
UBERON:0012168	umbilical cord blood	6	76
UBERON:0001296	myometrium	4	70
UBERON:0012652	colorectum	3	61
UBERON:0002018	synovial membrane of synovial joint	4	57
UBERON:0000945	stomach	3	56
UBERON:0001052	rectum	3	56
UBERON:0003729	mouth mucosa	3	54
UBERON:0001836	saliva	5	53
UBERON:0000947	aorta	3	47
UBERON:0002331	umbilical cord	3	42
UBERON:0009835	anterior cingulate cortex	3	41
UBERON:0004911	epithelium of female gonad	5	39
UBERON:0001507	biceps brachii	3	39
UBERON:0002037	cerebellum	5	39
UBERON:0001876	amygdala	3	36
UBERON:0000002	uterine cervix	3	33
UBERON:0001235	adrenal cortex	4	30
UBERON:0001987	placenta	4	26
UBERON:0000317	colonic mucosa	3	26
UBERON:0016529	cortex of cerebral lobe	5	26
UBERON:0001377	quadriceps femoris	3	25
UBERON:0001158	descending colon	3	24
UBERON:0001891	midbrain	3	24
UBERON:0002038	substantia nigra	3	24
UBERON:0000173	amniotic fluid	3	20
UBERON:0002316	white matter	3	20

## Sheet: Supp. Table 2
CL_id	cell_type_name	number_experiments	number_samples
CL:2000001	peripheral blood mononuclear cell	48	1259
CL:0000842	mononuclear cell	11	717
CL:0000236	B cell	10	570
CL:0000738	leukocyte	11	344
CL:0000576	monocyte	12	148
CL:0000624	CD4-positive, alpha-beta T cell	8	141
CL:0000235	macrophage	9	138
CL:0002328	bronchial epithelial cell	12	134
CL:0000084	T cell	12	102
CL:0000542	lymphocyte	7	96
CL:0000451	dendritic cell	6	93
CL:0000583	alveolar macrophage	4	92
CL:0000182	hepatocyte	6	84
CL:0000057	fibroblast	12	80
CL:0000094	granulocyte	4	72
CL:0002322	embryonic stem cell	6	70
CL:0002327	mammary gland epithelial cell	7	66
CL:0000775	neutrophil	3	53
CL:0000066	epithelial cell	5	52
CL:0000037	hematopoietic stem cell	5	51
CL:0000192	smooth muscle cell	3	50
CL:0000540	neuron	7	50
CL:0000625	CD8-positive, alpha-beta T cell	5	43
CL:0000623	natural killer cell	3	41
CL:0002540	mesenchymal stem cell of the bone marrow	3	38
CL:0002620	skin fibroblast	4	36
CL:0000034	stem cell	3	34
CL:0000127	astrocyte	6	30
CL:0000134	mesenchymal stem cell	4	29
CL:0000115	endothelial cell	3	24

## Sheet: Supp. Table 3
CLO_id	cell_line_name	number_experiments	number_samples	primary_cell
CLO:0007606	MCF7 cell	23	169	breast cancer
CLO:0003684	HeLa cell	6	81	cervical cancer
CLO:0001582	A-375 cell	6	80	melanoma
CLO:0009989	Huh7 cell	3	69	liver carcinoma
CLO:0009015	SH-SY5Y cell	5	69	neuroblastoma
CLO:0001601	A549 cell	11	64	lung cancer
CLO:0007634	MDA-MB-231 cell	7	60	ductal/breast carcinoma
CLO:0037116	LNCaP cell	6	59	adenocarcinoma
CLO:0004307	HUV-EC-C cell	5	57	normal umbilical vein endothelial cells
CLO:0007986	NCI-H1299 cell	3	52	lung carcinoma
CLO:0003665	HCT 116 cell	7	47	colon carcinoma
CLO:0001230	293 cell	4	41	embryonic kidney cells
CLO:0009357	TK6 cell	3	41	B lymphoblastoid cells
CLO:0009348	THP-1 cell	4	38	acute monocytic leukemia
CLO:0037163	Ishikawa cell	3	31	endometrial adenocarcinoma
CLO:0037295	SKBR3 cell	4	27	breast cancer
CLO:0001571	A2780 cell	3	24	ovarian carcinoma
CLO:0003704	Hep G2 cell	4	24	liver cancer
CLO:0037117	VCaP cell	3	22	prostate cancer
CLO:0002699	Daoy cell	3	20	medulloblastoma (brain cancer)
CLO:0009456	U-251 MG cell	3	20	astrocytoma
CLO:0002172	Caco-2 cell	3	20	colorectal adenocarcinoma

## Sheet: Supp. Table 4
protein	housekeeping gene
AAAS	NM_015665
AAGAB	NM_024666
AAMP	NM_001087
AAR2	NM_015511
AARS	NM_001605
AARS2	NM_020745
AARSD1	NM_001261434
AASDHPPT	NM_015423
AATF	NM_012138
ABCB10	NM_012089
ABCB7	NM_004299
ABCD3	NM_002858
ABCE1	NM_002940
ABCF1	NM_001090
ABCF2	NM_005692
ABCF3	NM_018358
ABHD10	NM_018394
ABHD12	NM_015600
ABHD13	NM_032859
ABHD14A	NM_015407
ABHD16A	NM_021160
ABHD4	NM_022060
ABHD8	NM_024527
ABI1	NM_005470
ABT1	NM_013375
ACAD9	NM_014049
ACADVL	NM_000018
ACAP3	NM_030649
ACBD3	NM_022735
ACBD5	NM_145698
ACBD6	NM_032360
ACIN1	NM_014977
ACLY	NM_001096
ACOT13	NM_018473
ACOT8	NM_005469
ACOT9	NM_001033583
ACOX1	NM_004035
ACOX3	NM_003501
ACP1	NM_004300
ACSF3	NM_174917
ACSL3	NM_004457
ACSS2	NM_001242393
ACTR10	NM_018477
ACTR1A	NM_005736
ACTR1B	NM_005735
ACTR5	NM_024855
ACTR8	NM_022899
ACVR1	NM_001105
ACVR1B	NM_004302
ADCK2	NM_052853
ADCK4	NM_024876
ADH5	NM_000671
ADI1	NM_018269
ADIPOR1	NM_015999
ADIPOR2	NM_024551
ADK	NM_001123
ADNP	NM_015339
ADO	NM_032804
ADPRH	NM_001125
ADPRHL2	NM_017825
ADPRM	NM_020233
ADSL	NM_000026
AES	NM_001130
AFF4	NM_014423
AFTPH	NM_017657
AGFG1	NM_004504
AGGF1	NM_018046
AGPAT1	NM_006411
AGPAT3	NM_020132
AGPAT6	NM_178819
AGPS	NM_003659
AHCY	NM_000687
AHSA1	NM_012111
AIMP1	NM_004757
AIP	NM_003977
AK2	NM_001625
AK3	NM_016282
AKAP8	NM_005858
AKAP9	NM_005751
AKIP1	NM_020642
AKIRIN1	NM_024595
AKIRIN2	NM_018064
AKR1A1	NM_006066
AKR7A2	NM_003689
AKT1	NM_005163
AKT1S1	NM_032375
AKTIP	NM_022476
ALAD	NM_000031
ALDH3A2	NM_000382
ALDH9A1	NM_000696
ALG11	NM_001004127
ALG5	NM_013338
ALG8	NM_024079
ALG9	NM_024740
ALKBH1	NM_006020
ALKBH2	NM_001001655
ALKBH3	NM_139178
ALKBH5	NM_017758
ALS2	NM_020919
ALYREF	NM_005782
AMBRA1	NM_017749
AMD1	NM_001634
ANAPC10	NM_014885
ANAPC11	NM_016476
ANAPC13	NM_015391
ANAPC15	NM_014042
ANAPC16	NM_173473
ANAPC2	NM_013366
ANAPC5	NM_016237
ANAPC7	NM_016238
ANKFY1	NM_016376
ANKH	NM_054027
ANKHD1	NM_017747
ANKHD1-EIF4EBP3	NM_020690
ANKRD10	NM_017664
ANKRD17	NM_032217
ANKRD28	NM_001195098
ANKRD39	NM_016466
ANKRD46	NM_198401
ANO6	NM_001025356
ANP32A	NM_006305
ANP32B	NM_006401
ANP32C	NM_012403
ANP32E	NM_030920
ANXA6	NM_001155
ANXA7	NM_001156
AP1B1	NM_001127
AP1G1	NM_001128
AP1M1	NM_032493
AP2A1	NM_014203
AP2A2	NM_012305
AP2M1	NM_004068
AP2S1	NM_004069
AP3B1	NM_003664
AP3D1	NM_003938
AP3M1	NM_012095
AP3S1	NM_001284
AP3S2	NM_005829
AP4B1	NM_006594
AP5M1	NM_018229
APEH	NM_001640
APEX1	NM_001641
APEX2	NM_014481
APH1A	NM_016022
API5	NM_006595
APIP	NM_015957
APOA1BP	NM_144772
APOL2	NM_030882
APOOL	NM_198450
APOPT1	NM_032374
APPL2	NM_018171
APTX	NM_175069
ARAF	NM_001256197
ARCN1	NM_001655
ARF1	NM_001658
ARF5	NM_001662
ARF6	NM_001663
ARFGAP2	NM_032389
ARFGAP3	NM_014570
ARFGEF2	NM_006420
ARFIP1	NM_014447
ARFIP2	NM_012402
ARFRP1	NM_003224
ARHGAP35	NM_004491
ARHGAP5	NM_001173
ARHGDIA	NM_004309
ARHGEF10L	NM_018125
ARHGEF11	NM_014784
ARHGEF40	NM_018071
ARIH1	NM_005744
ARIH2	NM_006321
ARIH2OS	NM_001123040
ARL1	NM_001177
ARL14EP	NM_152316
ARL5A	NM_012097
ARL6IP4	NM_016638
ARL8A	NM_138795
ARL8B	NM_018184
ARMC1	NM_018120
ARMC10	NM_031905
ARMC5	NM_024742
ARMC6	NM_033415
ARMC7	NM_024585
ARMC8	NM_014154
ARMCX3	NM_016607
ARMCX5	NM_022838
ARNT	NM_001668
ARPC1A	NM_006409
ARPC2	NM_005731
ARPC5L	NM_030978
ARV1	NM_022786
ASB1	NM_001040445
ASB6	NM_001202403
ASB7	NM_198243
ASB8	NM_024095
ASCC1	NM_001198798
ASCC3	NM_006828
ASF1A	NM_014034
ASH2L	NM_004674
ASNA1	NM_004317
ASNSD1	NM_019048
ASPSCR1	NM_024083
ASUN	NM_018164
ASXL1	NM_001164603
ATAD1	NM_032810
ATAD3A	NM_018188
ATE1	NM_007041
ATF1	NM_005171
ATF2	NM_001880
ATF4	NM_001675
ATF6	NM_007348
ATF7	NM_001206682
ATF7IP	NM_018179
ATG12	NM_004707
ATG13	NM_014741
ATG16L1	NM_017974
ATG2A	NM_015104
ATG2B	NM_018036
ATG3	NM_022488
ATG4B	NM_013325
ATG4D	NM_032885
ATG5	NM_004849
ATG7	NM_006395
ATIC	NM_004044
ATL2	NM_022374
ATMIN	NM_015251
ATOX1	NM_004045
ATP2C1	NM_014382
ATP5A1	NM_004046
ATP5B	NM_001686
ATP5C1	NM_005174
ATP5D	NM_001687
ATP5F1	NM_001688
ATP5G2	NM_005176
ATP5G3	NM_001689
ATP5H	NM_006356
ATP5J	NM_001685
ATP5J2	NM_004889
ATP5J2-PTCD1	NM_001198879
ATP5L	NM_006476
ATP5O	NM_001697
ATP5S	NM_015684
ATP5SL	NM_018035
ATP6AP1	NM_001183
ATP6V0A2	NM_012463
ATP6V0B	NM_004047
ATP6V0C	NM_001694
ATP6V0D1	NM_004691
ATP6V0E1	NM_003945
ATP6V1C1	NM_001695
ATP6V1D	NM_015994
ATP6V1E1	NM_001696
ATP6V1F	NM_004231
ATP6V1G1	NM_004888
ATP6V1H	NM_015941
ATPAF2	NM_145691
ATPIF1	NM_016311
ATRAID	NM_016085
ATRN	NM_139321
ATXN10	NM_013236
ATXN1L	NM_001137675
ATXN2	NM_002973
ATXN2L	NM_007245
ATXN7L3	NM_020218
ATXN7L3B	NM_001136262
AUH	NM_001698
AUP1	NM_181575
AURKAIP1	NM_017900
AXIN1	NM_003502
AZI2	NM_022461
AZIN1	NM_015878
B3GALT6	NM_080605
B4GALT3	NM_003779
B4GALT5	NM_004776
B4GALT7	NM_007255
BABAM1	NM_014173
BAD	NM_004322
BAG1	NM_004323
BAG4	NM_004874
BAG6	NM_004639
BAHD1	NM_014952
BANF1	NM_003860
BAP1	NM_004656
BAZ1B	NM_032408
BBS4	NM_001252678
BCAP29	NM_018844
BCAP31	NM_005745
BCAS2	NM_005872
BCAT2	NM_001190
BCCIP	NM_016567
BCKDHA	NM_000709
BCKDK	NM_005881
BCL2L1	NM_001191
BCL2L13	NM_015367
BCL2L2-PABPN1	NM_001199864
BCL7B	NM_001707
BCLAF1	NM_014739
BCS1L	NM_004328
BECN1	NM_003766
BFAR	NM_016561
BIRC2	NM_001166
BIVM-ERCC5	NM_001204425
BLMH	NM_000386
BLOC1S1	NM_001487
BLOC1S2	NM_173809
BLOC1S3	NM_212550
BLOC1S4	NM_018366
BLOC1S6	NM_012388
BLZF1	NM_003666
BMI1	NM_005180
BMS1	NM_014753
BNIP1	NM_001205
BNIP2	NM_004330
BOD1	NM_138369
BOLA1	NM_016074
BOLA3	NM_001035505
BPGM	NM_001724
BPNT1	NM_006085
BPTF	NM_004459
BRAT1	NM_152743
BRD2	NM_005104
BRD4	NM_014299
BRD7	NM_013263
BRD9	NM_023924
BRE	NM_004899
BRF1	NM_001519
BRF2	NM_018310
BRIX1	NM_018321
BRK1	NM_018462
BRMS1	NM_015399
BRPF1	NM_004634
BRPF3	NM_015695
BSDC1	NM_018045
BSG	NM_001728
BTBD2	NM_017797
BTD	NM_000060
BTF3	NM_001207
BUB3	NM_004725
BZW1	NM_014670
C10orf12	NM_015652
C10orf2	NM_021830
C10orf76	NM_024541
C10orf88	NM_024942
C11orf1	NM_022761
C11orf24	NM_022338
C11orf31	NM_170746
C11orf57	NM_018195
C11orf58	NM_014267
C11orf73	NM_016401
C11orf83	NM_001085372
C12orf10	NM_021640
C12orf23	NM_152261
C12orf29	NM_001009894
C12orf44	NM_021934
C12orf45	NM_152318
C12orf5	NM_020375
C12orf52	NM_032848
C12orf57	NM_138425
C12orf65	NM_152269
C12orf66	NM_152440
C14orf1	NM_007176
C14orf119	NM_017924
C14orf142	NM_032490
C14orf166	NM_016039
C14orf2	NM_004894
C14orf28	NM_001017923
C15orf38-AP3S2	NM_001199058
C15orf57	NM_052849
C16orf13	NM_032366
C16orf62	NM_020314
C16orf72	NM_014117
C16orf91	NM_001272051
C17orf49	NM_174893
C17orf51	NM_001113434
C17orf58	NM_181656
C17orf59	NM_017622
C17orf70	NM_025161
C17orf85	NM_001114118
C18orf21	NM_031446
C18orf25	NM_145055
C18orf32	NM_001035005
C18orf8	NM_013326
C19orf43	NM_024038
C19orf53	NM_014047
C19orf60	NM_001100418
C19orf70	NM_205767
C1GALT1	NM_020156
C1QBP	NM_001212
C1orf109	NM_017850
C1orf122	NM_198446
C1orf123	NM_017887
C1orf174	NM_207356
C1orf43	NM_015449
C1orf50	NM_024097
C1orf52	NM_198077
C20orf111	NM_016470
C20orf24	NM_018840
C21orf2	NM_004928
C21orf33	NM_004649
C21orf59	NM_021254
C22orf28	NM_014306
C22orf29	NM_024627
C22orf32	NM_033318
C2orf47	NM_024520
C2orf49	NM_024093
C2orf69	NM_153689
C2orf74	NM_001143960
C2orf76	NM_001017927
C3orf17	NM_015412
C3orf37	NM_020187
C3orf38	NM_173824
C3orf58	NM_173552
C4orf27	NM_017867
C4orf3	NM_001001701
C4orf52	NM_001145432
C5orf15	NM_020199
C5orf24	NM_152409
C6orf1	NM_178508
C6orf106	NM_022758
C6orf120	NM_001029863
C6orf136	NM_145029
C6orf226	NM_001008739
C6orf47	NM_021184
C6orf57	NM_145267
C6orf62	NM_030939
C6orf89	NM_152734
C7orf25	NM_024054
C7orf26	NM_024067
C7orf49	NM_024033
C7orf50	NM_032350
C7orf55	NM_197964
C7orf55-LUC7L2	NM_001244584
C7orf73	NM_001130929
C8orf33	NM_023080
C8orf40	NM_138436
C8orf59	NM_001099670
C8orf76	NM_032847
C8orf82	NM_001001795
C9orf123	NM_033428
C9orf16	NM_024112
C9orf37	NM_032937
C9orf64	NM_032307
C9orf69	NM_152833
C9orf78	NM_016520
C9orf89	NM_032310
CAB39	NM_016289
CALCOCO2	NM_005831
CALM1	NM_006888
CALR	NM_004343
CALU	NM_001219
CAMTA1	NM_001195563
CAMTA2	NM_015099
CANT1	NM_138793
CANX	NM_001746
CAPN1	NM_005186
CAPN7	NM_014296
CAPNS1	NM_001749
CAPRIN1	NM_005898
CAPZA2	NM_006136
CAPZB	NM_004930
CARKD	NM_018210
CARS	NM_001751
CARS2	NM_024537
CASC3	NM_007359
CASC4	NM_138423
CASP3	NM_004346
CASP7	NM_001227
CASP9	NM_001229
CBR4	NM_032783
CBX3	NM_007276
CBX5	NM_012117
CC2D1A	NM_017721
CC2D1B	NM_032449
CCAR1	NM_018237
CCBL1	NM_001122672
CCDC12	NM_144716
CCDC124	NM_138442
CCDC127	NM_145265
CCDC130	NM_030818
CCDC137	NM_199287
CCDC149	NM_173463
CCDC174	NM_016474
CCDC22	NM_014008
CCDC23	NM_199342
CCDC25	NM_018246
CCDC47	NM_020198
CCDC50	NM_174908
CCDC51	NM_024661
CCDC59	NM_014167
CCDC71	NM_022903
CCDC86	NM_024098
CCDC90A	NM_001031713
CCDC92	NM_025140
CCDC94	NM_018074
CCM2	NM_031443
CCNB1IP1	NM_021178
CCNDBP1	NM_012142
CCNG1	NM_004060
CCNH	NM_001239
CCNK	NM_001099402
CCNL1	NM_020307
CCNL2	NM_030937
CCNY	NM_145012
CCPG1	NM_004748
CCT3	NM_005998
CCT4	NM_006430
CCT5	NM_012073
CCT6A	NM_001762
CCT7	NM_006429
CCT8	NM_006585
CD164	NM_006016
CD320	NM_016579
CD46	NM_172350
CD63	NM_001780
CD81	NM_004356
CD82	NM_002231
CD99L2	NM_031462
CDC123	NM_006023
CDC16	NM_003903
CDC23	NM_004661
CDC27	NM_001256
CDC37	NM_007065
CDC37L1	NM_017913
CDC40	NM_015891
CDC42	NM_001791
CDC5L	NM_001253
CDIP1	NM_013399
CDIPT	NM_006319
CDK12	NM_015083
CDK13	NM_003718
CDK16	NM_006201
CDK2AP1	NM_004642
CDK4	NM_000075
CDK5RAP1	NM_016082
CDK8	NM_001260
CDK9	NM_001261
CDS2	NM_003818
CDV3	NM_017548
CDYL	NM_004824
CEBPG	NM_001806
CEBPZ	NM_005760
CECR5	NM_017829
CELF1	NM_006560
CENPB	NM_001810
CENPT	NM_025082
CEP104	NM_014704
CEP57	NM_001243777
CEP63	NM_025180
CERK	NM_022766
CERS2	NM_022075
CGGBP1	NM_003663
CHAMP1	NM_032436
CHCHD1	NM_203298
CHCHD2	NM_016139
CHCHD3	NM_017812
CHCHD4	NM_144636
CHCHD5	NM_032309
CHCHD7	NM_024300
CHD1L	NM_004284
CHD4	NM_001273
CHD8	NM_020920
CHERP	NM_006387
CHID1	NM_023947
CHKB	NM_005198
CHMP1A	NM_002768
CHMP2A	NM_014453
CHMP2B	NM_014043
CHMP4A	NM_014169
CHMP4B	NM_176812
CHMP5	NM_016410
CHMP6	NM_024591
CHP1	NM_007236
CHPT1	NM_020244
CHRAC1	NM_017444
CHST12	NM_018641
CHST7	NM_019886
CHTOP	NM_015607
CHUK	NM_001278
CHURC1	NM_145165
CHURC1-FNTB	NM_001202558
CIAO1	NM_004804
CIB1	NM_006384
CIC	NM_015125
CINP	NM_032630
CIR1	NM_004882
CIRH1A	NM_032830
CISD1	NM_018464
CISD2	NM_001008388
CISD3	NM_001136498
CKAP4	NM_006825
CLCC1	NM_015127
CLCN3	NM_001829
CLCN7	NM_001287
CLINT1	NM_014666
CLK3	NM_003992
CLNS1A	NM_001293
CLOCK	NM_004898
CLP1	NM_006831
CLPP	NM_006012
CLPTM1	NM_001294
CLPTM1L	NM_030782
CLPX	NM_006660
CLTA	NM_001833
CLTB	NM_001834
CLTC	NM_004859
CMAS	NM_018686
CMC1	NM_182523
CMC2	NM_020188
CMC4	NM_001018024
CMPK1	NM_016308
CNBP	NM_003418
CNIH	NM_005776
CNIH4	NM_014184
CNNM2	NM_199077
CNNM3	NM_017623
CNOT1	NM_016284
CNOT11	NM_017546
CNOT2	NM_014515
CNOT3	NM_014516
CNOT4	NM_013316
CNOT7	NM_013354
CNST	NM_152609
COA1	NM_018224
COA3	NM_001040431
COA4	NM_016565
COA5	NM_001008215
COA6	NM_001012985
COASY	NM_025233
COG1	NM_018714
COG2	NM_007357
COG3	NM_031431
COG4	NM_015386
COG7	NM_153603
COG8	NM_032382
COMMD1	NM_152516
COMMD10	NM_016144
COMMD3	NM_012071
COMMD3-BMI1	NM_001204062
COMMD5	NM_014066
COMMD6	NM_203495
COMMD7	NM_053041
COMMD9	NM_014186
COMT	NM_000754
COPA	NM_004371
COPB1	NM_016451
COPB2	NM_004766
COPE	NM_007263
COPG1	NM_016128
COPS2	NM_004236
COPS3	NM_003653
COPS4	NM_016129
COPS5	NM_006837
COPS6	NM_006833
COPS7A	NM_016319
COPS7B	NM_022730
COPS8	NM_006710
COPZ1	NM_016057
COQ10B	NM_025147
COQ2	NM_015697
COQ4	NM_016035
COQ5	NM_032314
COQ6	NM_182476
CORO1C	NM_014325
COX11	NM_004375
COX14	NM_032901
COX15	NM_004376
COX16	NM_016468
COX19	NM_001031617
COX20	NM_198076
COX4I1	NM_001861
COX5B	NM_001862
COX6B1	NM_001863
COX6C	NM_004374
COX7A2	NM_001865
COX7A2L	NM_004718
COX7C	NM_001867
COX8A	NM_004074
CPD	NM_001304
CPNE1	NM_003915
CPNE2	NM_152727
CPNE3	NM_003909
CPOX	NM_000097
CPSF2	NM_017437
CPSF3L	NM_017871
CPSF4	NM_006693
CPSF6	NM_007007
CPSF7	NM_024811
CRADD	NM_003805
CRBN	NM_016302
CRCP	NM_014478
CREB3	NM_006368
CREBZF	NM_001039618
CREG1	NM_003851
CRELD1	NM_015513
CRIPAK	NM_175918
CRIPT	NM_014171
CRK	NM_005206
CRKL	NM_005207
CRLS1	NM_019095
CRNKL1	NM_016652
CRTC2	NM_181715
CRY2	NM_021117
CSGALNACT2	NM_018590
CSNK1A1	NM_001892
CSNK1A1L	NM_145203
CSNK1D	NM_001893
CSNK1G3	NM_004384
CSNK2A3	NM_001256686
CSNK2B	NM_001320
CSRP2BP	NM_020536
CST3	NM_000099
CSTB	NM_000100
CSTF1	NM_001324
CSTF2T	NM_015235
CTAGE5	NM_005930
CTBP1	NM_001328
CTCF	NM_006565
CTDSP2	NM_005730
CTNNA1	NM_001903
CTNNB1	NM_001904
CTNNBIP1	NM_020248
CTNNBL1	NM_030877
CTNND1	NM_001085458
CTSA	NM_000308
CTSD	NM_001909
CTTN	NM_005231
CTU2	NM_001012759
CUEDC2	NM_024040
CUL1	NM_003592
CUL2	NM_003591
CUL4A	NM_003589
CUL4B	NM_003588
CUL5	NM_003478
CUTA	NM_015921
CUX1	NM_001913
CWC15	NM_016403
CWC22	NM_020943
CWC25	NM_017748
CXXC1	NM_014593
CXXC5	NM_016463
CXorf40A	NM_178124
CXorf40B	NM_001013845
CXorf56	NM_001170569
CYB5B	NM_030579
CYB5D2	NM_001254755
CYB5R3	NM_000398
CYC1	NM_001916
CYFIP1	NM_014608
CYHR1	NM_138496
CYP2U1	NM_183075
D2HGDH	NM_152783
DAD1	NM_001344
DAG1	NM_004393
DAGLB	NM_139179
DALRD3	NM_018114
DAP3	NM_004632
DARS	NM_001349
DARS2	NM_018122
DAXX	NM_001350
DAZAP1	NM_018959
DBT	NM_001918
DCAF10	NM_024345
DCAF11	NM_025230
DCAF12	NM_015397
DCAF13	NM_015420
DCAF5	NM_003861
DCAF7	NM_005828
DCAF8	NM_015726
DCAKD	NM_024819
DCTD	NM_001921
DCTN2	NM_006400
DCTN3	NM_007234
DCTN4	NM_016221
DCTN5	NM_032486
DCTN6	NM_006571
DCTPP1	NM_024096
DCUN1D3	NM_173475
DCUN1D4	NM_015115
DCUN1D5	NM_032299
DDA1	NM_024050
DDB1	NM_001923
DDB2	NM_000107
DDOST	NM_005216
DDRGK1	NM_023935
DDX1	NM_004939
DDX10	NM_004398
DDX17	NM_006386
DDX18	NM_006773
DDX19A	NM_018332
DDX19B	NM_007242
DDX21	NM_004728
DDX23	NM_004818
DDX24	NM_020414
DDX27	NM_017895
DDX39B	NM_004640
DDX3X	NM_001356
DDX41	NM_016222
DDX42	NM_007372
DDX46	NM_014829
DDX47	NM_016355
DDX49	NM_019070
DDX54	NM_024072
DDX56	NM_019082
DDX59	NM_001031725
DEDD	NM_032998
DEF8	NM_017702
DEGS1	NM_003676
DEK	NM_003472
DENND1A	NM_020946
DENND4A	NM_005848
DENR	NM_003677
DERA	NM_015954
DERL1	NM_024295
DERL2	NM_016041
DESI1	NM_015704
DEXI	NM_014015
DFFA	NM_004401
DGCR14	NM_022719
DGCR2	NM_001173533
DGCR6L	NM_033257
DHPS	NM_001930
DHRS12	NM_024705
DHRS7B	NM_015510
DHX15	NM_001358
DHX16	NM_003587
DHX29	NM_019030
DHX30	NM_014966
DHX32	NM_018180
DHX33	NM_020162
DHX36	NM_020865
DHX38	NM_014003
DHX8	NM_004941
DHX9	NM_001357
DIABLO	NM_019887
DIDO1	NM_022105
DIEXF	NM_014388
DIMT1	NM_014473
DIRC2	NM_032839
DIS3	NM_014953
DIS3L2	NM_152383
DKC1	NM_001363
DLD	NM_000108
DLG1	NM_004087
DLGAP4	NM_183006
DLST	NM_001933
DMAP1	NM_019100
DNAAF2	NM_018139
DNAJA2	NM_005880
DNAJA3	NM_005147
DNAJB11	NM_016306
DNAJB12	NM_017626
DNAJB9	NM_012328
DNAJC10	NM_018981
DNAJC11	NM_018198
DNAJC14	NM_032364
DNAJC17	NM_018163
DNAJC19	NM_145261
DNAJC2	NM_014377
DNAJC21	NM_194283
DNAJC3	NM_006260
DNAJC4	NM_005528
DNAJC5	NM_025219
DNAJC7	NM_003315
DNAJC8	NM_014280
DNAJC9	NM_015190
DNASE2	NM_001375
DNLZ	NM_001080849
DNM1L	NM_005690
DNM2	NM_004945
DNTTIP1	NM_052951
DNTTIP2	NM_014597
DOHH	NM_031304
DOLK	NM_014908
DPAGT1	NM_001382
DPH1	NM_001383
DPH2	NM_001384
DPH3	NM_206831
DPH5	NM_015958
DPM1	NM_003859
DPP7	NM_013379
DPY30	NM_032574
DR1	NM_001938
DRAM2	NM_178454
DRAP1	NM_006442
DRG2	NM_001388
DROSHA	NM_013235
DSCR3	NM_006052
DTWD1	NM_020234
DUSP11	NM_003584
DUSP14	NM_007026
DUSP16	NM_030640
DUSP22	NM_020185
DUT	NM_001948
DVL3	NM_004423
DYM	NM_017653
DYNC1LI1	NM_016141
DYNLL2	NM_080677
DYNLRB1	NM_014183
DYNLT1	NM_006519
E2F4	NM_001950
E4F1	NM_004424
EAF1	NM_033083
EAPP	NM_018453
EARS2	NM_001083614
EBAG9	NM_004215
EBNA1BP2	NM_006824
ECD	NM_007265
ECH1	NM_001398
ECHDC1	NM_001002030
ECHS1	NM_004092
ECI1	NM_001919
ECI2	NM_006117
ECSIT	NM_016581
EDC3	NM_025083
EDC4	NM_014329
EDEM3	NM_025191
EDF1	NM_003792
EED	NM_003797
EEF1B2	NM_001959
EEF1E1	NM_004280
EEF2	NM_001961
EEFSEC	NM_021937
EFCAB14	NM_014774
EFHA1	NM_152726
EFR3A	NM_015137
EFTUD1	NM_024580
EFTUD2	NM_004247
EGLN2	NM_053046
EHMT1	NM_024757
EI24	NM_004879
EID2	NM_153232
EIF1	NM_005801
EIF1AD	NM_032325
EIF1B	NM_005875
EIF2A	NM_032025
EIF2AK1	NM_014413
EIF2AK3	NM_004836
EIF2AK4	NM_001013703
EIF2B2	NM_014239
EIF2B3	NM_020365
EIF2B4	NM_015636
EIF2B5	NM_003907
EIF2D	NM_006893
EIF2S1	NM_004094
EIF2S2	NM_003908
EIF3A	NM_003750
EIF3B	NM_003751
EIF3D	NM_003753
EIF3E	NM_001568
EIF3G	NM_003755
EIF3H	NM_003756
EIF3I	NM_003757
EIF3J	NM_003758
EIF3K	NM_013234
EIF3L	NM_016091
EIF3M	NM_006360
EIF4A1	NM_001416
EIF4A3	NM_014740
EIF4E2	NM_004846
EIF4G1	NM_004953
EIF4G2	NM_001418
EIF4G3	NM_003760
EIF4H	NM_022170
EIF5	NM_001969
EIF5A	NM_001970
EIF5AL1	NM_001099692
EIF5B	NM_015904
EIF6	NM_002212
ELAC2	NM_018127
ELAVL1	NM_001419
ELF2	NM_006874
ELK1	NM_005229
ELK4	NM_001973
ELL2	NM_012081
ELMOD3	NM_032213
ELOVL1	NM_022821
ELP2	NM_018255
ELP3	NM_018091
ELP4	NM_019040
ELP6	NM_001031703
EMC1	NM_015047
EMC10	NM_175063
EMC2	NM_014673
EMC3	NM_018447
EMC4	NM_016454
EMC6	NM_031298
EMC7	NM_020154
EMC8	NM_006067
EMC9	NM_016049
EMD	NM_000117
EMG1	NM_006331
ENDOG	NM_004435
ENOPH1	NM_021204
ENSA	NM_004436
ENTPD4	NM_004901
ENTPD6	NM_001247
ENY2	NM_020189
EPC1	NM_025209
EPM2AIP1	NM_014805
EPN1	NM_013333
EPRS	NM_004446
ERAL1	NM_005702
ERAP1	NM_016442
ERCC1	NM_001983
ERCC2	NM_000400
ERCC3	NM_000122
ERCC5	NM_000123
ERGIC2	NM_016570
ERGIC3	NM_015966
ERH	NM_004450
ERI3	NM_024066
ERICH1	NM_207332
ERLEC1	NM_015701
ERO1L	NM_014584
ERP44	NM_015051
ESD	NM_001984
ESF1	NM_016649
ETF1	NM_004730
ETFA	NM_000126
ETFB	NM_001985
ETV6	NM_001987
EWSR1	NM_005243
EXD2	NM_018199
EXOC1	NM_018261
EXOC2	NM_018303
EXOC3	NM_007277
EXOC4	NM_021807
EXOC7	NM_015219
EXOC8	NM_175876
EXOSC1	NM_016046
EXOSC10	NM_002685
EXOSC2	NM_014285
EXOSC4	NM_019037
EXOSC7	NM_015004
EXOSC8	NM_181503
EXT2	NM_207122
EXTL3	NM_001440
FADD	NM_003824
FAF1	NM_007051
FAF2	NM_014613
FAHD1	NM_031208
FAM104B	NM_138362
FAM108A1	NM_031213
FAM108B1	NM_016014
FAM114A2	NM_018691
FAM118B	NM_024556
FAM120A	NM_014612
FAM120AOS	NM_198841
FAM120B	NM_032448
FAM122A	NM_138333
FAM127B	NM_001078172
FAM134A	NM_024293
FAM134C	NM_178126
FAM136A	NM_032822
FAM149B1	NM_173348
FAM160A2	NM_032127
FAM160B1	NM_020940
FAM160B2	NM_022749
FAM162A	NM_014367
FAM168B	NM_001009993
FAM173A	NM_023933
FAM173B	NM_001258388
FAM174A	NM_198507
FAM175B	NM_032182
FAM177A1	NM_173607
FAM178A	NM_001243770
FAM192A	NM_024946
FAM199X	NM_207318
FAM200A	NM_145111
FAM204A	NM_022063
FAM206A	NM_017832
FAM208B	NM_017782
FAM20B	NM_014864
FAM210B	NM_080821
FAM32A	NM_014077
FAM35A	NM_019054
FAM3A	NM_021806
FAM50A	NM_004699
FAM50B	NM_012135
FAM58A	NM_152274
FAM63A	NM_018379
FAM73B	NM_032809
FAM8A1	NM_016255
FAM96A	NM_032231
FAM96B	NM_016062
FAM98A	NM_015475
FARS2	NM_006567
FARSA	NM_004461
FARSB	NM_005687
FASTK	NM_006712
FASTKD2	NM_014929
FASTKD5	NM_021826
FBRSL1	NM_001142641
FBXL15	NM_024326
FBXL17	NM_001163315
FBXL3	NM_012158
FBXL4	NM_012160
FBXL5	NM_012161
FBXL6	NM_012162
FBXO11	NM_025133
FBXO18	NM_032807
FBXO22	NM_012170
FBXO28	NM_015176
FBXO3	NM_012175
FBXO38	NM_030793
FBXO42	NM_018994
FBXO45	NM_001105573
FBXO6	NM_018438
FBXO7	NM_012179
FBXW11	NM_012300
FBXW2	NM_012164
FBXW4	NM_022039
FBXW5	NM_018998
FBXW7	NM_001257069
FCF1	NM_015962
FDFT1	NM_004462
FDPS	NM_002004
FDX1	NM_004109
FECH	NM_000140
FEM1C	NM_020177
FEN1	NM_004111
FEZ2	NM_005102
FGFR1OP2	NM_015633
FH	NM_000143
FIBP	NM_004214
FICD	NM_007076
FIP1L1	NM_030917
FIS1	NM_016068
FIZ1	NM_032836
FKBP3	NM_002013
FKBP8	NM_012181
FKBPL	NM_022110
FKRP	NM_024301
FLAD1	NM_025207
FLCN	NM_144606
FLOT1	NM_005803
FLOT2	NM_004475
FNDC3A	NM_014923
FNTA	NM_002027
FNTB	NM_002028
FOPNL	NM_144600
FOXK2	NM_004514
FOXP4	NM_138457
FOXRED1	NM_017547
FPGS	NM_004957
FPGT	NM_003838
FRA10AC1	NM_145246
FTO	NM_001080432
FTSJ1	NM_012280
FTSJ2	NM_013393
FTSJ3	NM_017647
FTSJD1	NM_018348
FTSJD2	NM_015050
FUBP1	NM_003902
FUK	NM_145059
FUNDC2	NM_023934
FXN	NM_000144
FYTTD1	NM_032288
FZR1	NM_016263
G3BP1	NM_005754
GAA	NM_000152
GABARAP	NM_007278
GABARAPL2	NM_007285
GABPB1	NM_002041
GADD45GIP1	NM_052850
GALK2	NM_002044
GALNS	NM_000512
GALNT1	NM_020474
GALNT2	NM_004481
GALT	NM_000155
GANAB	NM_198334
GAPVD1	NM_015635
GARS	NM_002047
GART	NM_000819
GATAD2A	NM_017660
GATAD2B	NM_020699
GATC	NM_176818
GBA	NM_000157
GBA2	NM_020944
GBF1	NM_004193
GCC1	NM_024523
GCDH	NM_000159
GCLC	NM_001498
GCLM	NM_002061
GDE1	NM_016641
GDI2	NM_001494
GDPGP1	NM_001013657
GEMIN7	NM_024707
GEMIN8	NM_017856
GET4	NM_015949
GFER	NM_005262
GFM1	NM_024996
GFOD2	NM_001243650
GGCT	NM_001199816
GGNBP2	NM_024835
GGT7	NM_178026
GHDC	NM_001142623
GHITM	NM_014394
GID8	NM_017896
GINM1	NM_138785
GIPC1	NM_005716
GLCE	NM_015554
GLE1	NM_001499
GLG1	NM_012201
GLI4	NM_138465
GLO1	NM_006708
GLRX2	NM_001243399
GLRX3	NM_006541
GLRX5	NM_016417
GLT8D1	NM_018446
GLTP	NM_016433
GLTPD1	NM_001029885
GLYR1	NM_032569
GMPPA	NM_013335
GMPR2	NM_016576
GNB1	NM_002074
GNB2	NM_005273
GNE	NM_005476
GNL2	NM_013285
GNL3	NM_014366
GNPAT	NM_014236
GNPDA1	NM_005471
GNPNAT1	NM_198066
GNPTG	NM_032520
GNS	NM_002076
GOLGA1	NM_002077
GOLGA2	NM_004486
GOLGA3	NM_005895
GOLGA5	NM_005113
GOLGA7	NM_016099
GOLGB1	NM_004487
GOLPH3	NM_022130
GOLT1B	NM_016072
GOPC	NM_020399
GORASP1	NM_031899
GORASP2	NM_015530
GOSR1	NM_004871
GOSR2	NM_004287
GPAA1	NM_003801
GPANK1	NM_033177
GPATCH4	NM_015590
GPBP1	NM_022913
GPBP1L1	NM_021639
GPHN	NM_020806
GPI	NM_000175
GPKOW	NM_015698
GPN1	NM_007266
GPN2	NM_018066
GPN3	NM_016301
GPR107	NM_020960
GPR108	NM_001080452
GPS1	NM_004127
GPS2	NM_004489
GPX4	NM_002085
GRAMD4	NM_015124
GRHPR	NM_012203
GRINA	NM_000837
GRIPAP1	NM_020137
GRPEL1	NM_025196
GRSF1	NM_002092
GRWD1	NM_031485
GSK3A	NM_019884
GSK3B	NM_002093
GSPT1	NM_002094
GSPT2	NM_018094
GSR	NM_000637
GSS	NM_000178
GSTK1	NM_001143681
GSTM4	NM_000850
GSTO1	NM_004832
GTDC2	NM_032806
GTF2A1	NM_015859
GTF2B	NM_001514
GTF2F1	NM_002096
GTF2F2	NM_004128
GTF2H1	NM_005316
GTF2H4	NM_001517
GTF2H5	NM_207118
GTF2I	NM_001518
GTF3A	NM_002097
GTF3C1	NM_001520
GTF3C2	NM_001521
GTF3C3	NM_012086
GTF3C5	NM_012087
GTF3C6	NM_138408
GTPBP10	NM_033107
GTPBP4	NM_012341
GTPBP5	NM_015666
GTPBP8	NM_014170
GUK1	NM_000858
GZF1	NM_022482
H1FX	NM_006026
H2AFV	NM_012412
H2AFX	NM_002105
H2AFY	NM_004893
H2AFZ	NM_002106
HADH	NM_005327
HADHA	NM_000182
HAGH	NM_005326
HARS	NM_002109
HARS2	NM_012208
HAT1	NM_003642
HAUS3	NM_024511
HAUS4	NM_017815
HAUS7	NM_017518
HAX1	NM_006118
HBP1	NM_012257
HBS1L	NM_006620
HCCS	NM_005333
HCFC1	NM_005334
HDAC2	NM_001527
HDAC3	NM_003883
HDAC6	NM_006044
HDAC8	NM_018486
HDDC3	NM_198527
HDGF	NM_004494
HDHD3	NM_031219
HDLBP	NM_005336
HEATR2	NM_017802
HEATR5A	NM_015473
HEBP1	NM_015987
HECTD3	NM_024602
HELZ	NM_014877
HEMK1	NM_016173
HERC4	NM_015601
HERPUD1	NM_014685
HERPUD2	NM_022373
HEXA	NM_000520
HEXDC	NM_173620
HEXIM1	NM_006460
HGS	NM_004712
HIAT1	NM_033055
HIATL1	NM_032558
HIBADH	NM_152740
HIGD1A	NM_014056
HIGD2A	NM_138820
HINFP	NM_015517
HINT1	NM_005340
HINT2	NM_032593
HIST1H2BC	NM_003526
HIVEP1	NM_002114
HMBS	NM_000190
HMG20A	NM_018200
HMG20B	NM_006339
HMGB1	NM_002128
HMGN3	NM_004242
HMGXB3	NM_014983
HMGXB4	NM_001003681
HMOX2	NM_002134
HN1L	NM_144570
HNRNPA0	NM_006805
HNRNPA2B1	NM_002137
HNRNPAB	NM_004499
HNRNPC	NM_004500
HNRNPD	NM_002138
HNRNPF	NM_004966
HNRNPH1	NM_005520
HNRNPH2	NM_019597
HNRNPK	NM_002140
HNRNPL	NM_001533
HNRNPM	NM_005968
HNRNPR	NM_005826
HNRNPU	NM_004501
HNRNPUL1	NM_007040
HNRNPUL2	NM_001079559
HNRPDL	NM_031372
HNRPLL	NM_138394
HP1BP3	NM_016287
HPS1	NM_000195
HPS6	NM_024747
HS1BP3	NM_022460
HS2ST1	NM_012262
HS6ST1	NM_004807
HSBP1	NM_001537
HSCB	NM_172002
HSD17B10	NM_004493
HSD17B12	NM_016142
HSD17B4	NM_000414
HSPA14	NM_016299
HSPA4	NM_002154
HSPA5	NM_005347
HSPA8	NM_006597
HSPA9	NM_004134
HSPBP1	NM_012267
HSPE1-MOB4	NM_001202485
HTATIP2	NM_006410
HTRA2	NM_013247
HTT	NM_002111
HUS1	NM_004507
HUWE1	NM_031407
HYOU1	NM_006389
HYPK	NM_016400
IAH1	NM_001039613
IARS	NM_002161
IARS2	NM_018060
IBA57	NM_001010867
IBTK	NM_015525
ICK	NM_014920
ICMT	NM_012405
ICT1	NM_001545
IDE	NM_001165946
IDH3A	NM_005530
IDH3B	NM_006899
IDH3G	NM_004135
IDI1	NM_004508
IER3IP1	NM_016097
IFNAR1	NM_000629
IFNGR1	NM_000416
IFRD1	NM_001550
IFT27	NM_006860
IKZF5	NM_001271840
IL13RA1	NM_001560
IL6ST	NM_002184
ILF2	NM_004515
ILKAP	NM_030768
ILVBL	NM_006844
IMMT	NM_006839
IMP3	NM_018285
IMP4	NM_033416
IMPAD1	NM_017813
INF2	NM_022489
ING1	NM_198217
INO80B	NM_031288
INO80E	NM_173618
INPP5A	NM_005539
INPP5K	NM_016532
INSIG2	NM_016133
INTS1	NM_001080453
INTS10	NM_018142
INTS12	NM_020395
INTS3	NM_023015
INTS4	NM_033547
INVS	NM_014425
IP6K1	NM_153273
IP6K2	NM_001190316
IPO7	NM_006391
IPO8	NM_006390
IPO9	NM_018085
IRAK1	NM_001569
IREB2	NM_004136
IRF2BP1	NM_015649
IRF2BP2	NM_182972
IRF2BPL	NM_024496
IRGQ	NM_001007561
ISCU	NM_014301
ISOC2	NM_024710
IST1	NM_001270977
ISY1	NM_020701
ISY1-RAB43	NM_001204890
ITCH	NM_031483
ITFG1	NM_030790
ITFG3	NM_032039
ITGB1	NM_002211
ITGB1BP1	NM_022334
ITM2B	NM_021999
ITPA	NM_033453
ITPK1	NM_014216
ITPKC	NM_025194
ITPRIPL2	NM_001034841
IVNS1ABP	NM_006469
IWS1	NM_017969
JAGN1	NM_032492
JAK1	NM_002227
JKAMP	NM_016475
JMJD4	NM_023007
JMJD6	NM_015167
JMJD7	NM_001114632
JMJD8	NM_001005920
JOSD2	NM_138334
JTB	NM_006694
JUND	NM_005354
KANSL2	NM_017822
KANSL3	NM_001115016
KARS	NM_005548
KAT2B	NM_003884
KAT5	NM_006388
KAT8	NM_032188
KBTBD2	NM_015483
KBTBD4	NM_016506
KBTBD7	NM_032138
KCMF1	NM_020122
KCTD20	NM_173562
KCTD21	NM_001029859
KCTD6	NM_153331
KDM2A	NM_012308
KDM4A	NM_014663
KDM5C	NM_004187
KDSR	NM_002035
KHDRBS1	NM_006559
KHNYN	NM_015299
KHSRP	NM_003685
KIAA0100	NM_014680
KIAA0141	NM_014773
KIAA0195	NM_014738
KIAA0196	NM_014846
KIAA0232	NM_014743
KIAA0319L	NM_024874
KIAA0391	NM_014672
KIAA0754	NM_015038
KIAA0947	NM_015325
KIAA1143	NM_020696
KIAA1191	NM_020444
KIAA1429	NM_015496
KIAA1430	NM_020827
KIAA1586	NM_020931
KIAA1704	NM_018559
KIAA1715	NM_030650
KIAA1919	NM_153369
KIAA1967	NM_021174
KIAA2013	NM_138346
KLC4	NM_138343
KLF3	NM_016531
KLF9	NM_001206
KLHDC2	NM_014315
KLHDC3	NM_057161
KLHL20	NM_014458
KLHL25	NM_022480
KLHL36	NM_024731
KLHL5	NM_015990
KLHL8	NM_020803
KPNA1	NM_002264
KPNB1	NM_002265
KRCC1	NM_016618
KRR1	NM_007043
KTI12	NM_138417
KTN1	NM_004986
KXD1	NM_024069
L3MBTL2	NM_031488
LACTB	NM_032857
LAGE3	NM_006014
LAMP1	NM_005561
LAMP2	NM_002294
LAMTOR1	NM_017907
LAMTOR2	NM_014017
LAMTOR3	NM_021970
LAMTOR4	NM_001008395
LAMTOR5	NM_006402
LAP3	NM_015907
LAPTM4A	NM_014713
LARP1	NM_015315
LARP4	NM_052879
LARP7	NM_015454
LARS2	NM_015340
LCOR	NM_032440
LDHA	NM_005566
LEMD2	NM_181336
LENG1	NM_024316
LEPROT	NM_017526
LETM1	NM_012318
LETMD1	NM_015416
LGALSL	NM_014181
LHPP	NM_022126
LIAS	NM_006859
LIG3	NM_002311
LIG4	NM_002312
LIN37	NM_019104
LIN54	NM_001115007
LIN7C	NM_018362
LINS	NM_001040616
LIPT1	NM_015929
LMAN1	NM_005570
LMBRD1	NM_018368
LMF2	NM_033200
LMO4	NM_006769
LNX2	NM_153371
LOC100129361	NM_001271592
LOC100289561	NM_001242713
LOC441155	NM_001271675
LOC729020	NM_001143909
LONP1	NM_004793
LONP2	NM_031490
LPCAT3	NM_005768
LPIN1	NM_145693
LPPR2	NM_022737
LRFN3	NM_024509
LRPAP1	NM_002337
LRPPRC	NM_133259
LRRC14	NM_014665
LRRC24	NM_001024678
LRRC28	NM_144598
LRRC40	NM_017768
LRRC41	NM_006369
LRRC42	NM_052940
LRRC47	NM_020710
LRRC57	NM_153260
LRRC59	NM_018509
LRRC8A	NM_019594
LRRFIP2	NM_017724
LRSAM1	NM_138361
LSG1	NM_018385
LSM1	NM_014462
LSM10	NM_032881
LSM14A	NM_015578
LSM14B	NM_144703
LSM2	NM_021177
LSM3	NM_014463
LSM4	NM_012321
LSM5	NM_012322
LSM6	NM_007080
LSM7	NM_016199
LSMD1	NM_032356
LSS	NM_002340
LTV1	NM_032860
LUC7L2	NM_016019
LUC7L3	NM_006107
LUZP6	NM_001128619
LYRM1	NM_020424
LYRM4	NM_020408
LYRM5	NM_001001660
LYSMD1	NM_212551
LYSMD3	NM_198273
LYSMD4	NM_152449
LZTR1	NM_006767
M6PR	NM_002355
MAD2L1BP	NM_014628
MAD2L2	NM_006341
MAEA	NM_005882
MAGED1	NM_006986
MAGEF1	NM_022149
MAGOH	NM_002370
MAGT1	NM_032121
MAK16	NM_032509
MALSU1	NM_138446
MAN1A2	NM_006699
MAN1B1	NM_016219
MAN2A2	NM_006122
MAN2B2	NM_015274
MAN2C1	NM_006715
MAP1LC3B2	NM_001085481
MAP2K1	NM_002755
MAP2K2	NM_030662
MAP2K5	NM_002757
MAP3K7	NM_003188
MAP4K4	NM_004834
MAPK1	NM_002745
MAPK1IP1L	NM_144578
MAPK6	NM_002748
MAPK8	NM_002750
MAPK9	NM_002752
MAPKAP1	NM_024117
MAPKAPK2	NM_004759
MAPKAPK5	NM_003668
MAPRE2	NM_014268
2021-03-02	NM_016496
2021-03-05	NM_017824
2021-03-06	NM_005885
2021-03-07	NM_022826
MARK3	NM_002376
MARK4	NM_031417
MARS	NM_004990
MARS2	NM_138395
MAT2B	NM_013283
MAVS	NM_001206491
MAX	NM_002382
MAZ	NM_002383
MBD1	NM_002384
MBD2	NM_003927
MBD3	NM_003926
MBD4	NM_003925
MBLAC1	NM_203397
MBNL2	NM_144778
MBTPS1	NM_003791
MBTPS2	NM_015884
MCAT	NM_014507
MCCC1	NM_020166
MCEE	NM_032601
MCFD2	NM_139279
MCM3AP	NM_003906
MCM7	NM_005916
MCMBP	NM_024834
MCOLN1	NM_020533
MCPH1	NM_001172574
MCRS1	NM_006337
MCTS1	NM_014060
MCU	NM_001270680
MDC1	NM_014641
MDP1	NM_138476
ME2	NM_002396
MEAF6	NM_022756
MECP2	NM_004992
MED10	NM_032286
MED11	NM_001001683
MED13	NM_005121
MED14	NM_004229
MED16	NM_005481
MED19	NM_153450
MED20	NM_004275
MED21	NM_004264
MED24	NM_014815
MED29	NM_017592
MED31	NM_016060
MED4	NM_014166
MED6	NM_005466
MED7	NM_004270
MED8	NM_052877
MEF2A	NM_005587
MEF2BNB	NM_001145783
MEMO1	NM_015955
MEN1	NM_000244
MEPCE	NM_019606
METAP1	NM_015143
METAP2	NM_006838
METRN	NM_024042
METTL13	NM_014955
METTL14	NM_020961
METTL16	NM_024086
METTL17	NM_022734
METTL18	NM_033418
METTL20	NM_173802
METTL21A	NM_145280
METTL23	NM_001080510
METTL2A	NM_181725
METTL2B	NM_018396
METTL3	NM_019852
METTL5	NM_014168
MFAP1	NM_005926
MFAP3	NM_005927
MFF	NM_020194
MFN1	NM_033540
MFSD11	NM_024311
MFSD12	NM_174983
MFSD3	NM_138431
MFSD5	NM_032889
MGAT2	NM_002408
MGAT4B	NM_014275
MGME1	NM_052865
MGMT	NM_002412
MGRN1	NM_015246
MGST3	NM_004528
MIA3	NM_198551
MIB1	NM_020774
MICALL1	NM_033386
MICU1	NM_006077
MID1IP1	NM_021242
MIDN	NM_177401
MIEN1	NM_032339
MIER1	NM_001077701
MIF	NM_002415
MIF4GD	NM_020679
MIIP	NM_021933
MINOS1	NM_001032363
MIS12	NM_024039
MITD1	NM_138798
MKI67IP	NM_032390
MKKS	NM_018848
MKLN1	NM_013255
MKNK1	NM_003684
MKRN2	NM_014160
MLEC	NM_014730
MLF2	NM_005439
MLH1	NM_000249
MLLT1	NM_005934
MLLT10	NM_001195628
MLST8	NM_022372
MLX	NM_170607
MMAA	NM_172250
MMADHC	NM_015702
MMS19	NM_022362
MNAT1	NM_002431
MNF1	NM_032340
MOB4	NM_015387
MOGS	NM_006302
MON1A	NM_032355
MON2	NM_015026
MORC2	NM_014941
MORF4L2	NM_012286
MOSPD1	NM_019556
MPC2	NM_015415
MPDU1	NM_004870
MPG	NM_002434
MPHOSPH10	NM_005791
MPI	NM_002435
MPLKIP	NM_138701
MPND	NM_032868
MPPE1	NM_023075
MPV17L2	NM_032683
MRFAP1	NM_033296
MRFAP1L1	NM_203462
MRI1	NM_032285
MRM1	NM_024864
MRP63	NM_024026
MRPL1	NM_020236
MRPL10	NM_145255
MRPL11	NM_016050
MRPL12	NM_002949
MRPL13	NM_014078
MRPL14	NM_032111
MRPL15	NM_014175
MRPL16	NM_017840
MRPL17	NM_022061
MRPL18	NM_014161
MRPL19	NM_014763
MRPL2	NM_015950
MRPL20	NM_017971
MRPL21	NM_181514
MRPL22	NM_014180
MRPL23	NM_021134
MRPL24	NM_024540
MRPL27	NM_016504
MRPL28	NM_006428
MRPL3	NM_007208
MRPL30	NM_145212
MRPL32	NM_031903
MRPL33	NM_004891
MRPL35	NM_016622
MRPL36	NM_032479
MRPL37	NM_016491
MRPL38	NM_032478
MRPL4	NM_015956
MRPL40	NM_003776
MRPL41	NM_032477
MRPL42	NM_014050
MRPL43	NM_032112
MRPL44	NM_022915
MRPL45	NM_032351
MRPL46	NM_022163
MRPL47	NM_020409
MRPL48	NM_016055
MRPL49	NM_004927
MRPL50	NM_019051
MRPL51	NM_016497
MRPL52	NM_178336
MRPL53	NM_053050
MRPL54	NM_172251
MRPL55	NM_181441
MRPL9	NM_031420
MRPS10	NM_018141
MRPS11	NM_022839
MRPS12	NM_021107
MRPS14	NM_022100
MRPS15	NM_031280
MRPS16	NM_016065
MRPS17	NM_015969
MRPS18A	NM_018135
MRPS18B	NM_014046
MRPS18C	NM_016067
MRPS2	NM_016034
MRPS21	NM_018997
MRPS22	NM_020191
MRPS23	NM_016070
MRPS24	NM_032014
MRPS25	NM_022497
MRPS26	NM_030811
MRPS27	NM_015084
MRPS28	NM_014018
MRPS30	NM_016640
MRPS31	NM_005830
MRPS33	NM_016071
MRPS34	NM_023936
MRPS35	NM_021821
MRPS5	NM_031902
MRPS6	NM_032476
MRPS7	NM_015971
MRPS9	NM_182640
MRRF	NM_138777
MRS2	NM_020662
MRTO4	NM_016183
MSANTD3	NM_080655
MSH3	NM_002439
MSH6	NM_000179
MSL3	NM_006800
MSMP	NM_001044264
MSRA	NM_012331
MSRB2	NM_012228
MTA2	NM_004739
MTCH1	NM_014341
MTCH2	NM_014342
MTDH	NM_178812
MTERFD1	NM_015942
MTERFD2	NM_182501
MTERFD3	NM_025198
MTFMT	NM_139242
MTFR1	NM_014637
MTFR1L	NM_019557
MTIF3	NM_152912
MTM1	NM_000252
MTMR1	NM_003828
MTMR3	NM_021090
MTMR6	NM_004685
MTO1	NM_012123
MTPAP	NM_018109
MTRR	NM_002454
MTSS1	NM_014751
MTX2	NM_006554
MUL1	NM_024544
MUS81	NM_025128
MUT	NM_000255
MVD	NM_002461
MXD4	NM_006454
MXI1	NM_005962
MYBBP1A	NM_014520
MYEOV2	NM_001163424
MYL12B	NM_033546
MYNN	NM_018657
MYO1E	NM_004998
MYPOP	NM_001012643
MZF1	NM_003422
MZT2A	NM_001085365
MZT2B	NM_025029
N4BP1	NM_153029
N4BP2L2	NM_014887
NAA10	NM_003491
NAA15	NM_057175
NAA20	NM_016100
NAA38	NM_016200
NAA50	NM_025146
NAA60	NM_024845
NABP2	NM_024068
NACA	NM_001113202
NACA2	NM_199290
NACC1	NM_052876
NACC2	NM_144653
NAE1	NM_003905
NAMPT	NM_005746
NANS	NM_018946
NAP1L4	NM_005969
NAPA	NM_003827
NARF	NM_012336
NARFL	NM_022493
NARG2	NM_024611
NARS	NM_004539
NARS2	NM_024678
NAT10	NM_024662
NBN	NM_002485
NBR1	NM_005899
NCAPH2	NM_014551
NCBP2	NM_007362
NCK1	NM_006153
NCKIPSD	NM_016453
NCL	NM_005381
NCLN	NM_020170
NCOA1	NM_003743
NCOA6	NM_014071
NCOR1	NM_006311
NCSTN	NM_015331
NDEL1	NM_030808
NDFIP1	NM_030571
NDNL2	NM_138704
NDST1	NM_001543
NDUFA10	NM_004544
NDUFA11	NM_175614
NDUFA12	NM_018838
NDUFA13	NM_015965
NDUFA2	NM_002488
NDUFA3	NM_004542
NDUFA4	NM_002489
NDUFA5	NM_005000
NDUFA6	NM_002490
NDUFA7	NM_005001
NDUFA8	NM_014222
NDUFA9	NM_005002
NDUFAF2	NM_174889
NDUFAF3	NM_199069
NDUFAF4	NM_014165
NDUFB10	NM_004548
NDUFB11	NM_019056
NDUFB2	NM_004546
NDUFB3	NM_002491
NDUFB4	NM_004547
NDUFB5	NM_002492
NDUFB6	NM_002493
NDUFB7	NM_004146
NDUFB8	NM_005004
NDUFB9	NM_005005
NDUFC1	NM_002494
NDUFC2	NM_004549
NDUFC2-KCTD14	NM_001203260
NDUFS2	NM_004550
NDUFS3	NM_004551
NDUFS4	NM_002495
NDUFS5	NM_004552
NDUFS6	NM_004553
NDUFS7	NM_024407
NDUFS8	NM_002496
NDUFV1	NM_007103
NDUFV2	NM_021074
NECAP1	NM_015509
NEDD8	NM_006156
NEDD8-MDP1	NM_001199823
NEIL2	NM_145043
NEK4	NM_003157
NEK9	NM_033116
NELFB	NM_015456
NELFCD	NM_198976
NELFE	NM_002904
NENF	NM_013349
NEU1	NM_000434
NF2	NM_000268
NFATC2IP	NM_032815
NFE2L2	NM_006164
NFIL3	NM_005384
NFKBIB	NM_002503
NFKBIL1	NM_005007
NFU1	NM_015700
NFX1	NM_002504
NFYB	NM_006166
NFYC	NM_014223
NGDN	NM_015514
NGLY1	NM_018297
[truncated: 1,805 more rows]

## Sheet: Supp. Table 5
protein/node	classification
USP7	neutral
TP53	indispensable
SFN	neutral
SYNJ2	neutral
PAK1	neutral
PIK3CB	neutral
BIRC6	neutral
MAP2K1	neutral
AXIN1	neutral
SMAD7	indispensable
APC	indispensable
CDC42	indispensable
PEX19	indispensable
PEX14	indispensable
ATP5PB	neutral
ATP5F1A	neutral
IRS4	neutral
CTSB	neutral
ARHGDIA	neutral
SDHC	neutral
TLX3	neutral
THTPA	neutral
MOB1A	neutral
SAV1	neutral
SOD1	neutral
PPA1	neutral
USP15	neutral
PRPF3	neutral
ESR1	neutral
RPL4	neutral
MAPK1	neutral
BCL2	indispensable
GEMIN2	neutral
SNRPF	neutral
NFKB1	indispensable
ISG15	neutral
PSEN1	neutral
TREM2	neutral
MAPKAPK5	neutral
AGER	neutral
SNW1	neutral
RIOK1	neutral
AGO2	indispensable
GNL3	neutral
SIAH1	neutral
SLC9A3R2	neutral
NT5E	neutral
RBL2	neutral
LIN37	neutral
VIPR2	neutral
ORC5	neutral
ZNF417	neutral
KRT38	neutral
MTNR1A	indispensable
ACTN1	neutral
ATF6	neutral
CRTC2	indispensable
PLD3	neutral
CAPN2	neutral
CAST	neutral
RAB6A	neutral
PMM1	neutral
RND1	neutral
CREB3L2	neutral
FES	neutral
EZR	indispensable
TANK	neutral
CNOT1	neutral
KLK6	neutral
FGA	neutral
YWHAZ	neutral
YAP1	neutral
MAGOH	neutral
H2AC7	neutral
A2M	neutral
STS	indispensable
SEL1L	neutral
MAPT	neutral
TP53BP1	indispensable
AGTR2	neutral
TIMP3	neutral
H2AC8	neutral
ABHD5	neutral
JUN	indispensable
NMD3	neutral
BUD31	indispensable
HTR5A	neutral
BLMH	neutral
NUDT12	neutral
PFN2	neutral
WASF1	neutral
GCG	neutral
TBC1D1	neutral
PFKL	neutral
PFKP	neutral
H3C2	neutral
MDM2	indispensable
PLK1	neutral
SUFU	indispensable
GLI1	neutral
CCNA2	neutral
CDKN1B	indispensable
LRRK2	neutral
TUBB	neutral
HNRNPU	neutral
EIF3A	neutral
PPP2R2B	indispensable
KRT14	neutral
TPM3	neutral
TPM4	neutral
ADRB2	neutral
GBP5	neutral
YWHAH	neutral
KLC4	neutral
HIPK2	neutral
BRCA1	neutral
DDX42	neutral
PPP2R1A	neutral
PPP2R3A	neutral
EIF4A3	neutral
H3-4	neutral
PRKCSH	neutral
WDR48	neutral
CSNK2A1	neutral
FADD	neutral
HUWE1	neutral
CDKN2A	indispensable
RAN	neutral
C3AR1	neutral
LPAR1	indispensable
PLD1	neutral
RPS6KA3	neutral
PF4V1	neutral
CXCL12	indispensable
SOX10	indispensable
SUMO1	neutral
GRB2	indispensable
WIPF1	neutral
HDAC1	indispensable
SAP18	neutral
VCAM1	neutral
HNRNPK	indispensable
NF2	indispensable
MAP3K11	neutral
DNM2	indispensable
BAIAP3	neutral
PHB	neutral
ACO1	neutral
SGCG	neutral
SNRPA1	neutral
SNRPB2	neutral
MAP1LC3C	neutral
ATG13	neutral
CDC5L	neutral
FEN1	neutral
GRPR	indispensable
MT-CO1	neutral
DNALI1	neutral
GGCX	neutral
IFNAR2	neutral
CREBBP	indispensable
ADRM1	neutral
UCHL5	indispensable
CCNC	neutral
CDK8	neutral
AMFR	neutral
UBE2G2	neutral
DTNBP1	neutral
RBSN	neutral
PPP2R2C	neutral
TCP1	indispensable
PPP2R5C	neutral
PPP2R1B	indispensable
ASH2L	neutral
RBBP5	neutral
PDK1	neutral
LARS2	dispensable
GOLGA2	neutral
BCAS2	neutral
VDAC1	neutral
AKR1B10	neutral
CCNB1	neutral
CDC25A	indispensable
CTNNB1	indispensable
FHIT	neutral
ACTB	indispensable
RACK1	indispensable
RPLP0	neutral
RPLP2	neutral
H2BC5	neutral
HDAC6	indispensable
MYO10	neutral
CALML3	indispensable
ZBTB16	neutral
TAB2	indispensable
ATP6V1B2	neutral
SH3KBP1	neutral
CBLB	neutral
YES1	neutral
RPL10	neutral
SMAD2	neutral
RIN1	neutral
ARRB1	indispensable
YY1	indispensable
RPL21	neutral
GABARAP	neutral
NSMAF	neutral
OAT	neutral
SNRNP70	neutral
SAE1	neutral
UBA2	neutral
NMNAT1	neutral
FLOT2	neutral
CRYAB	neutral
CDH1	neutral
IMP3	neutral
PRKACB	neutral
FLNA	neutral
YWHAG	neutral
MDM4	neutral
SH2D1A	neutral
FYB1	neutral
PFDN5	neutral
SMURF2	neutral
ECHS1	neutral
EIF2AK2	neutral
EIF2S1	neutral
TUBA4A	neutral
ACTN2	neutral
NCL	neutral
MYC	indispensable
SLIT2	neutral
SMAD1	neutral
KMT2D	neutral
PARN	neutral
BARD1	neutral
ZNF587	neutral
TXK	neutral
CD44	indispensable
ACTR3	neutral
TAF1	neutral
TAF7	neutral
PCNA	indispensable
SPDYE2B	dispensable
MPHOSPH6	neutral
INSR	indispensable
IRS1	neutral
TRAF6	indispensable
IL1R1	neutral
MCM2	indispensable
MCM4	neutral
STX4	indispensable
BET1	neutral
FYN	indispensable
SPHK2	neutral
MED14	neutral
KSR1	neutral
GATA4	neutral
ARNTL	neutral
CLOCK	neutral
LDHA	neutral
MAPK10	indispensable
TNFRSF1A	neutral
TGFBR2	neutral
TGFB1	indispensable
SIRT1	neutral
ACACA	neutral
PRKAR2A	neutral
VAMP8	neutral
PNN	neutral
EGFR	indispensable
LAPTM4B	neutral
CD79A	indispensable
ALG10B	neutral
LPCAT1	neutral
NPLOC4	neutral
UBC	indispensable
CIR1	neutral
SAP30	neutral
LOX	neutral
COL1A1	neutral
LEPR	neutral
HCRTR1	neutral
CP	neutral
RIOK2	neutral
EWSR1	neutral
LAMP1	neutral
ITGAV	neutral
CHRM5	neutral
HLA-F	neutral
SSX2IP	indispensable
CXCL6	neutral
AR	neutral
NSD2	neutral
SRSF3	neutral
PPM1B	neutral
BLNK	neutral
NCK1	neutral
PC	neutral
ZFYVE27	neutral
RAB11A	neutral
HSPD1	neutral
DIABLO	neutral
SAMHD1	neutral
HSP90AB1	neutral
HCK	neutral
NEDD4	neutral
SCNN1B	neutral
PPIE	neutral
KMT2A	neutral
SMAD3	neutral
HIF1A	neutral
ELOC	neutral
ERBB3	indispensable
JAK2	indispensable
PPP2CA	indispensable
RBL1	neutral
EIF3E	indispensable
UVRAG	neutral
PIK3R4	neutral
PER2	neutral
CSNK1D	neutral
AQR	neutral
XAB2	neutral
KDM6A	neutral
ARPC1A	neutral
MAP2K5	neutral
FGF19	neutral
FGFR1	neutral
MAP2K3	neutral
TTN	indispensable
ITGB5	neutral
HSP90AA1	neutral
BRAF	neutral
HSPA8	neutral
SLC6A3	neutral
SNCA	neutral
BIRC2	neutral
CASP9	indispensable
FN1	indispensable
ARHGEF1	neutral
CD74	neutral
EIF3I	neutral
STK4	neutral
PRDX1	neutral
LTB4R2	neutral
CHPT1	neutral
ITGB4	neutral
VHL	neutral
TGM2	neutral
CXCL8	indispensable
CXCR2	neutral
PSMB2	neutral
ESR2	neutral
RPS27L	neutral
TNFRSF13B	neutral
TNFSF13B	neutral
RELA	indispensable
DDC	neutral
BRCC3	neutral
NDUFA10	neutral
PIK3C2B	neutral
ERBB2	indispensable
LPA	neutral
NCF2	neutral
KIFAP3	indispensable
DIS3L	neutral
EXOSC2	neutral
DGCR8	neutral
TLN2	neutral
WWP2	indispensable
HNRNPUL1	neutral
CHUK	neutral
PSMC2	neutral
PSMC5	neutral
IL15RA	neutral
IL2RG	neutral
HSPB2	neutral
RPS11	neutral
MPO	neutral
POLR1A	neutral
POLR2H	neutral
DYNC1I1	neutral
NRBF2	neutral
VDR	neutral
RXRA	neutral
FOS	indispensable
PARVA	neutral
ILK	neutral
RBBP4	neutral
RPN1	neutral
RPS17	neutral
IRF3	indispensable
CCL26	neutral
CCL28	neutral
GP1BA	neutral
VWF	neutral
GNG2	neutral
GNB1	indispensable
PRPF8	neutral
GLS	neutral
MET	neutral
PTPRJ	neutral
IL1B	neutral
PARP1	indispensable
CEBPA	indispensable
CNTN1	neutral
CNTNAP2	neutral
ROCK1	neutral
UBE2D2	indispensable
RPS27	neutral
ACTN4	neutral
IL5RA	neutral
JAK1	indispensable
RIF1	neutral
HSPBP1	neutral
RHOA	indispensable
ARHGEF11	neutral
WWOX	neutral
LITAF	neutral
MED12L	neutral
CTSD	indispensable
APP	indispensable
VAMP5	neutral
STX3	neutral
DVL2	indispensable
EIF1B	neutral
OPRM1	neutral
BMP10	neutral
ERP29	neutral
PIK3R3	neutral
PLA2G7	neutral
TTBK1	neutral
HEATR1	neutral
B2M	neutral
UBE2I	indispensable
SMAD6	neutral
GPX4	neutral
MAPK13	neutral
APRT	neutral
PIK3R1	indispensable
ARAF	neutral
LDLRAP1	neutral
PTPN1	neutral
MSN	neutral
VRK1	neutral
SOX2	indispensable
RASGRF1	neutral
HTT	indispensable
DYNC1H1	neutral
MYH9	neutral
EIF2B1	neutral
KMT2E	neutral
TRADD	neutral
PDIA3	indispensable
ATXN1	neutral
CAMK1	neutral
GMPPA	indispensable
VPS26A	neutral
VPS35	neutral
ATP2A2	neutral
OPRD1	neutral
RAD21	indispensable
SSU72	neutral
PXMP2	neutral
PIAS3	neutral
APOE	indispensable
RAB9A	neutral
LAMTOR3	neutral
FOXO1	indispensable
IKBKE	neutral
HPRT1	neutral
MRPS7	neutral
SET	neutral
MACROH2A1	neutral
AIMP2	neutral
KARS1	neutral
CNOT2	neutral
GPS2	neutral
IDH1	neutral
POLR3C	indispensable
POLR3G	neutral
GABARAPL2	indispensable
HAP1	indispensable
MAP4K4	neutral
PRKCE	neutral
DDX3X	neutral
EIF4G1	neutral
MAPK9	neutral
FTH1	neutral
TNFRSF10C	neutral
DNAJC1	neutral
XRCC5	neutral
PRKDC	neutral
HTR1A	neutral
SMARCB1	neutral
FMR1	neutral
CXCL14	neutral
DAG1	indispensable
ABCC4	neutral
BACE1	neutral
GGA3	neutral
DYNLL2	neutral
RASGRP3	neutral
CYSLTR1	neutral
CYSLTR2	neutral
SELPLG	indispensable
SELP	indispensable
RPN2	neutral
DLST	indispensable
EIF1AX	neutral
EIF3C	neutral
JUP	neutral
PECAM1	neutral
KPNA2	neutral
EPAS1	neutral
GCNT1	neutral
UQCR11	neutral
USP1	neutral
HSPB1	neutral
SGO1	neutral
PPP2R5A	neutral
NME1	neutral
ERO1A	neutral
NEFL	neutral
RAC1	indispensable
DOCK2	neutral
PSMA3	neutral
DGLUCY	neutral
CD33	neutral
PTPN6	indispensable
RRAGA	neutral
PEBP1	neutral
ALB	indispensable
MYLK3	neutral
ELOB	neutral
RAB11FIP2	neutral
TAB1	neutral
CORO1A	indispensable
CSNK1E	neutral
SOAT1	indispensable
CRK	indispensable
PDGFRA	neutral
BAX	indispensable
ERN1	neutral
IQGAP1	neutral
MAGI1	neutral
ATP5MF	neutral
POLD1	neutral
POLD4	neutral
MAPK14	neutral
MARCKSL1	neutral
MAP3K2	neutral
QARS1	neutral
YWHAB	indispensable
GAB2	neutral
CFTR	neutral
CLTA	neutral
ZNF431	neutral
TYRP1	neutral
TSC2	neutral
TSC1	indispensable
RAD23B	neutral
DBI	neutral
AIP	neutral
STIP1	neutral
EIF4E2	neutral
RPS28	neutral
SEPTIN1	neutral
SEPTIN11	neutral
PTPA	neutral
AMOT	neutral
LILRB2	neutral
HLA-G	indispensable
TTF2	neutral
RHOT2	neutral
RAB8A	neutral
SPAG9	neutral
CASC3	neutral
MKI67	neutral
DNM3	neutral
SIL1	neutral
CNTNAP1	neutral
EXOSC4	neutral
EXOSC1	neutral
CDH2	neutral
NDUFS8	neutral
REL	neutral
CPSF1	neutral
ATP6V1B1	neutral
CRNKL1	neutral
TRPM7	neutral
GEMIN7	neutral
GEMIN6	neutral
SPRY2	neutral
GRN	neutral
RPL15	neutral
MRAP	indispensable
GGA1	neutral
SHARPIN	neutral
IKBKG	indispensable
PRKAA1	neutral
CPE	neutral
NDUFA9	neutral
RPS24	neutral
PSMA2	neutral
PSMA7	neutral
BECN1	neutral
TCOF1	neutral
COQ6	neutral
COQ5	neutral
OXCT1	neutral
OXCT2	neutral
HSPA1A	neutral
BAG6	neutral
FANCD2	neutral
FSCN1	neutral
AGPAT2	neutral
AMD1	neutral
RBPJ	indispensable
FHL1	indispensable
CCND2	neutral
DOLK	neutral
LRRC4C	neutral
PHOSPHO1	neutral
GPI	neutral
SAT1	neutral
KCNA4	indispensable
SAR1B	neutral
SAR1A	neutral
GEMIN4	neutral
DDX20	neutral
GATB	neutral
QRSL1	neutral
MYD88	indispensable
DOCK8	neutral
CALCOCO2	indispensable
PSME4	neutral
RAB5A	neutral
GTPBP4	neutral
NFKBIA	indispensable
DCP1A	neutral
DDX6	neutral
EGLN1	neutral
FKBP8	neutral
HSPA5	indispensable
DSP	indispensable
MAX	indispensable
GAB1	neutral
GIT2	neutral
NFKBIB	neutral
SHC1	neutral
SENP1	neutral
SH3GL3	neutral
NDUFB9	neutral
LSM2	neutral
LSM8	neutral
TLR4	indispensable
LY96	neutral
PARD3	neutral
SORL1	neutral
GGA2	neutral
CPLX1	neutral
CPLX2	neutral
PRKCI	neutral
MARK4	neutral
SHOC2	neutral
ERBIN	neutral
MTHFD2	neutral
POLI	neutral
ABL1	indispensable
RAD51	indispensable
SEMA7A	indispensable
BIK	neutral
BCL2L1	indispensable
COX15	neutral
RPL32	neutral
MAD2L2	neutral
GTF2I	indispensable
DLD	indispensable
UBE2V1	neutral
UBE3A	neutral
ECSIT	neutral
MRPS17	neutral
CD247	neutral
ZNF439	dispensable
PSMC6	indispensable
GPR35	neutral
GPR161	neutral
E2F1	indispensable
H2AX	indispensable
AK1	neutral
B3GLCT	neutral
TRA2B	neutral
NXF1	indispensable
TAX1BP1	neutral
TBC1D17	neutral
AHCY	indispensable
OTUB1	neutral
PSME3	indispensable
ZAP70	neutral
GTF2E2	neutral
PMVK	neutral
FOXO3	neutral
POLR1C	neutral
ZNF547	dispensable
LCN2	neutral
NEIL2	neutral
TAP1	neutral
TAP2	neutral
YWHAE	neutral
HDAC4	neutral
DNM1	neutral
ETS1	neutral
ACAD8	neutral
APBA1	neutral
IKBKB	indispensable
ORC4	neutral
RRM2B	neutral
FBXW11	neutral
PRKCQ	neutral
CD28	neutral
BRD4	neutral
TWIST1	neutral
SORBS3	neutral
EIF3H	neutral
SNCAIP	neutral
RAD51C	neutral
BRCA2	indispensable
NDUFS3	neutral
CDK7	neutral
ATP2B4	neutral
CCNG1	indispensable
EIF4E	neutral
CAMK2D	neutral
CAMK2A	neutral
MMP14	neutral
C1QBP	neutral
MARK3	neutral
FARSB	neutral
TEAD2	neutral
USF2	neutral
IGF1R	indispensable
AMPD3	neutral
ATP6V1A	neutral
GGH	neutral
STAT1	indispensable
KIT	neutral
EIF4G2	neutral
COL2A1	indispensable
HYAL1	neutral
DNM1L	neutral
CRKL	neutral
TRAF2	indispensable
RIPK1	indispensable
IL12B	neutral
IL12A	neutral
P2RY6	neutral
ATP5PF	neutral
FABP3	neutral
MSH3	neutral
SNU13	neutral
IL16	neutral
YWHAQ	indispensable
TBC1D4	neutral
ERBB4	indispensable
DUSP16	neutral
COASY	neutral
EDC4	neutral
DSTN	neutral
LATS1	indispensable
LIMD1	neutral
PPARG	indispensable
CHD8	neutral
PAIP1	neutral
EIF3G	neutral
GDA	neutral
DLG3	neutral
ELK4	neutral
SRF	neutral
HTR2B	neutral
HTR2C	neutral
PARK7	indispensable
PRPF4	neutral
MYL12B	neutral
XIAP	indispensable
RIPK2	indispensable
VPS37B	neutral
ERCC1	neutral
GTF2IRD1	neutral
PALB2	neutral
POLH	neutral
H2BC9	neutral
MOCS1	neutral
ITPR3	neutral
SKP2	neutral
SKP1	neutral
CDK5	neutral
PRKAR1A	neutral
CBS	neutral
WDR5	neutral
SEC62	indispensable
CCND1	indispensable
SQSTM1	indispensable
COX11	neutral
CSF2RB	neutral
IL5	neutral
APPL1	indispensable
LRP2	neutral
AIFM1	indispensable
GLRA3	dispensable
RPL13	neutral
EPS15L1	neutral
IARS1	neutral
KRT40	indispensable
MRPL11	neutral
BRD7	neutral
CAV1	neutral
FAS	neutral
RPS3	indispensable
RAPGEF2	neutral
ITPKB	neutral
TF	neutral
NBN	neutral
POLR1B	neutral
UBQLN1	indispensable
CDC7	neutral
DBF4	neutral
CREB3L1	neutral
SLC2A3	neutral
ATP5F1C	neutral
UBQLN2	neutral
CST4	neutral
RPA1	neutral
PRIM2	neutral
FAR1	neutral
CD68	neutral
RARS1	neutral
ADI1	neutral
COMT	neutral
LTBP1	neutral
NCSTN	neutral
PSENEN	neutral
STXBP1	indispensable
SCRIB	neutral
PARP2	neutral
GRAP2	indispensable
LCP2	neutral
KPNA5	indispensable
TCF7L2	indispensable
MRPS10	indispensable
JUNB	indispensable
S100A8	neutral
PEX11B	neutral
EPS15	neutral
DAB2	neutral
WASHC3	neutral
OXTR	neutral
CYFIP2	neutral
CYP51A1	neutral
CLDN9	neutral
EXTL1	neutral
ANAPC2	neutral
ANAPC13	neutral
DNAJB6	neutral
KRT18	neutral
TAF5	neutral
TAF9	neutral
GP6	neutral
E2F4	neutral
TFDP2	neutral
NFATC1	neutral
ATF2	neutral
TCL1A	neutral
AKT1	indispensable
ARG1	indispensable
SH3GL2	neutral
IL6	neutral
SCO2	neutral
COX17	neutral
LEF1	neutral
NBR1	neutral
MAP1LC3A	neutral
MGAT4A	neutral
EXOSC5	neutral
EXOSC3	neutral
RHOV	neutral
PAK6	neutral
HRAS	neutral
MSH6	neutral
RAPGEF3	neutral
PDE3B	neutral
PDGFRB	neutral
RASA1	neutral
NCF1	neutral
PTK2B	neutral
TMEM86B	neutral
SFRP1	neutral
GSK3B	indispensable
PRUNE1	neutral
CBL	neutral
PTPRC	neutral
KEAP1	indispensable
NFE2L2	neutral
TRAF5	indispensable
TNFRSF11A	neutral
ALDOC	neutral
ALDOA	neutral
CD81	neutral
F11R	neutral
RIMS2	neutral
ARHGEF2	neutral
LMO2	neutral
PLD2	neutral
CAPN1	neutral
GRIN2B	neutral
SNX1	indispensable
ATG14	neutral
LRP1	indispensable
LRPAP1	neutral
RPA2	neutral
WAS	neutral
FGFR2	neutral
PLCG1	neutral
SF3B5	neutral
CDH5	indispensable
POP4	indispensable
MCL1	indispensable
CRTC1	dispensable
SMAD9	neutral
ATM	indispensable
NOTCH1	indispensable
MCM7	neutral
NOD2	neutral
VIM	neutral
TFDP1	neutral
ARF3	neutral
PABPC4	neutral
DNMT3B	neutral
RPS10	neutral
CRY1	neutral
PER1	neutral
ASAP1	neutral
SRC	neutral
PAPSS1	neutral
CAP1	neutral
MGST3	neutral
SVIP	neutral
PPP1CA	neutral
GYS2	neutral
STAMBP	neutral
STAM	neutral
CSF1R	neutral
CSF1	neutral
TMED10	neutral
NME7	indispensable
TNFRSF10A	neutral
TNFSF10	neutral
PRKAG1	neutral
MARS1	neutral
IL23A	neutral
PDGFA	neutral
KMT2C	neutral
PICK1	indispensable
TBP	neutral
GFAP	neutral
COL5A1	indispensable
COL6A3	neutral
CFL1	neutral
SSH1	indispensable
CDKN1A	indispensable
BNIP3L	neutral
CASK	neutral
UQCRC2	neutral
THOC2	neutral
THOC1	indispensable
NVL	neutral
STK11	neutral
STRADA	neutral
PRKAA2	neutral
FGFR4	indispensable
PRDX2	indispensable
LAMB2	neutral
FASLG	neutral
MPP4	dispensable
PDHX	neutral
PSMB7	neutral
FUS	indispensable
TRIP12	neutral
SDC1	neutral
SMPD1	neutral
NR1H2	neutral
CAT	neutral
ORC3	neutral
ARFGEF1	neutral
PSMD4	neutral
ELMO1	neutral
DOCK1	neutral
BCAR1	neutral
TUBB8	indispensable
GLUL	neutral
TAT	neutral
RB1	neutral
MAP3K5	neutral
SLC25A5	neutral
HBB	indispensable
HBA2	indispensable
RICTOR	neutral
MLST8	neutral
MTNR1B	neutral
GNAI3	indispensable
CNOT8	neutral
CNOT6L	neutral
CCL3	neutral
IDE	neutral
RANGAP1	neutral
WASF2	neutral
PDHA1	neutral
MDH2	neutral
TPI1	neutral
EGF	neutral
DAXX	neutral
PTPN13	neutral
BCL6	neutral
SMO	indispensable
PLAUR	neutral
MAVS	neutral
UBE4A	neutral
CCND3	neutral
RBCK1	neutral
TBC1D15	neutral
CANX	neutral
KRT31	indispensable
TMSB4X	neutral
H2BC11	neutral
ACTC1	neutral
USP5	neutral
TADA3	neutral
CYTH2	neutral
ADORA2A	neutral
PIK3CA	neutral
S100B	neutral
EHMT2	neutral
MAP1LC3B	neutral
RPLP1	neutral
DUSP1	neutral
HTRA2	neutral
CLNS1A	neutral
MAP4K2	neutral
RPS20	neutral
PPP5C	neutral
RAP1B	neutral
RALGDS	neutral
VCP	indispensable
MAPK6	indispensable
PPT1	neutral
ZFYVE16	neutral
ITPK1	neutral
HLA-DMA	neutral
HLA-DOA	neutral
RPL7	neutral
CD9	neutral
ACVR1	neutral
EIF3F	neutral
FBXO32	neutral
MTOR	neutral
PTPN11	indispensable
UPF3B	neutral
SLC7A8	neutral
NDUFA3	neutral
RPL36A	neutral
SEC61A1	neutral
RAD51D	neutral
XRCC2	neutral
RNGTT	neutral
SUMO3	neutral
ATXN2	neutral
B4GALT7	neutral
NDUFA5	neutral
CACYBP	neutral
REC8	indispensable
PARG	neutral
CSNK2B	neutral
PEX2	neutral
CCL5	neutral
XCL2	neutral
RPL29	neutral
PSTPIP1	neutral
MECOM	neutral
UXT	neutral
ABI2	neutral
NCKAP1	neutral
UBE2W	neutral
ICOSLG	neutral
ICOS	neutral
ATP6V0A1	neutral
SEH1L	neutral
XRCC6	neutral
ACACB	neutral
PKN3	neutral
XPOT	neutral
SLC4A1	neutral
ATP1B1	neutral
IL4R	neutral
LSM7	neutral
EPHA2	neutral
UBE2D3	neutral
APOH	neutral
LDLR	neutral
PPP2R2D	neutral
RASA3	neutral
CDKN2D	neutral
CDK4	indispensable
PRLHR	neutral
THRA	neutral
MED1	neutral
SF3A3	neutral
ZEB2	neutral
TJAP1	neutral
RPS9	neutral
RPS18	neutral
FBL	indispensable
SMN1	neutral
RHOT1	neutral
KIF5C	neutral
TTI1	neutral
BAIAP2	neutral
H2BC21	neutral
PIN1	indispensable
DOK3	neutral
PIK3R2	neutral
BCL11B	neutral
HDAC2	indispensable
CTNNA1	neutral
RCVRN	neutral
CBY1	indispensable
LMO7	neutral
SYNPO	neutral
CFL2	neutral
BPTF	indispensable
POLR2I	neutral
CTSE	neutral
EMG1	neutral
SLC4A4	neutral
SETD7	neutral
SERPINB2	neutral
HOMER3	neutral
UBA6	neutral
SPTBN1	indispensable
APEX1	neutral
MCM3	neutral
WNT3	neutral
FZD7	neutral
ADAM19	neutral
TEC	indispensable
PFKM	neutral
SEC63	neutral
TP63	neutral
CD27	neutral
ADCY9	neutral
TRPC1	neutral
ORAI1	neutral
NR4A1	indispensable
ZNF350	neutral
ANAPC4	neutral
PRKAB1	neutral
MAPK3	indispensable
INPP5D	neutral
EPOR	neutral
MRPL15	neutral
SENP2	neutral
TJP2	neutral
PSMA1	neutral
S100P	neutral
IL11	neutral
OASL	neutral
SNRPE	neutral
VAMP7	neutral
SLC2A4	indispensable
LATS2	neutral
ENO3	neutral
CDC37	indispensable
ZNF205	neutral
RPS6KB1	neutral
PRMT5	indispensable
PHAX	neutral
MT1A	neutral
GPR50	neutral
SRP9	neutral
SRP14	neutral
RPL37A	neutral
SLC3A2	neutral
AURKB	indispensable
TSG101	neutral
FTL	neutral
RPL22	neutral
BIRC5	neutral
AP3B1	neutral
PRKCG	neutral
AMPH	neutral
DUSP10	neutral
UTP18	indispensable
ATP6V1E2	neutral
ATP6V1G1	neutral
CLN3	indispensable
SF3B2	neutral
SIPA1L2	neutral
RFC3	neutral
TKT	neutral
ULK1	neutral
EIF6	neutral
SRSF4	neutral
SRSF6	neutral
BID	indispensable
WDR59	neutral
WDR24	neutral
APOA1	indispensable
PTPN5	indispensable
CUL3	indispensable
HLA-DMB	neutral
FOLR1	neutral
RPS6KA5	neutral
KDM3A	neutral
NGFR	neutral
HTR3B	neutral
HTR3A	neutral
DCTN1	neutral
DCTN4	neutral
HUS1	neutral
RAD9A	neutral
GAPDH	neutral
KRT39	dispensable
NFKB2	indispensable
HNRNPM	neutral
BCL2L11	indispensable
SRPX2	neutral
HGF	indispensable
SNX6	neutral
NPC1	neutral
NPC2	neutral
SYK	indispensable
FLT3	neutral
CEP164	neutral
WDR3	neutral
ADAM10	neutral
ARSG	neutral
EIF2AK3	neutral
STK3	neutral
VPS4A	neutral
CHMP2A	neutral
ITPR1	neutral
EP300	neutral
RNF31	neutral
NDUFAF1	neutral
YBX3	neutral
RPS6	neutral
ATF4	neutral
NAT2	neutral
CDKN2C	neutral
PPP3R1	neutral
CHRNA6	neutral
FARSA	neutral
DNAL4	neutral
SCTR	neutral
PRDX6	indispensable
KIF3A	indispensable
PLCD1	neutral
UNG	neutral
SEC23A	neutral
KDELR1	neutral
VANGL1	indispensable
CD82	neutral
COX4I1	indispensable
COX7B	neutral
RUNX2	indispensable
SMAD5	indispensable
RPS21	neutral
SIRT3	indispensable
TFF1	neutral
ASAP2	neutral
CPA1	indispensable
RPTOR	neutral
RAB1A	neutral
LUM	neutral
AGO1	neutral
PRDM6	neutral
AGXT	neutral
MYH11	neutral
XPA	neutral
MT-CO2	neutral
COX6C	neutral
GSTM3	neutral
GSTM5	neutral
TNF	neutral
NUP153	neutral
EPHB2	neutral
EPHA5	neutral
HSD17B7	neutral
ACOX1	neutral
ITGB3	neutral
CX3CL1	neutral
STAT3	indispensable
NFYA	neutral
NFYB	neutral
SMARCD1	neutral
DAPK1	neutral
GTF2F1	neutral
KISS1R	indispensable
ORC1	neutral
UBB	neutral
TECR	indispensable
HACD2	neutral
DNAH10	dispensable
SYT2	neutral
MRE11	neutral
UBQLN4	neutral
RARA	neutral
HMGB1	indispensable
NRG1	neutral
AGAP3	dispensable
CDC16	neutral
CNOT7	neutral
TOB1	indispensable
RASSF2	neutral
SLAMF1	neutral
ARRB2	indispensable
IGF2BP1	neutral
CD244	indispensable
CD48	neutral
VDAC3	indispensable
GTF2H2C	neutral
GTF2H3	neutral
CHRM3	neutral
STARD3	neutral
SNX32	neutral
SNX2	indispensable
SIRT2	neutral
CDC14B	neutral
HIBCH	neutral
POLK	neutral
STAT6	neutral
CALR	indispensable
OSMR	neutral
DNAJC5	indispensable
NECTIN2	neutral
KPNA6	neutral
UFD1	neutral
DHX33	neutral
RALA	indispensable
PKP2	neutral
NOP58	neutral
BLM	indispensable
RMI2	neutral
SNCB	neutral
SEM1	neutral
NUB1	neutral
MYLPF	neutral
CCNT1	neutral
TBK1	neutral
SQOR	neutral
EXOSC7	neutral
RASSF5	indispensable
E2F3	neutral
H2AC16	neutral
PHF5A	neutral
SEMA4D	neutral
PEX6	neutral
PEX1	neutral
PRPS1	neutral
SLC9A3R1	indispensable
CDH13	neutral
NDUFB10	neutral
HACD3	neutral
MARK2	neutral
GBP3	neutral
BAD	neutral
VPS29	neutral
CCT5	neutral
CLTCL1	neutral
HIP1	neutral
RAB10	neutral
ENOPH1	indispensable
SOCS1	neutral
RPL27	neutral
RPL34	neutral
HSPA4	neutral
CREB3L4	neutral
DSE	neutral
ACSL4	neutral
MRPS18B	neutral
ALDH1A1	neutral
ALDH2	indispensable
VAMP1	neutral
TPPP	neutral
GABRA1	neutral
GABRG2	neutral
EZH1	neutral
BLVRA	neutral
BATF3	neutral
IFI16	neutral
HAAO	indispensable
GAD1	neutral
DHCR7	neutral
PLIN2	dispensable
NDUFA8	neutral
MAPK15	neutral
MAPK12	neutral
PPP2R5D	indispensable
PCGF2	neutral
GSTZ1	neutral
EXOSC6	neutral
EEF1G	neutral
GYS1	neutral
LLGL2	neutral
PARD6B	neutral
CD226	neutral
TOLLIP	neutral
WWTR1	neutral
TEAD4	neutral
ADD3	neutral
CNDP1	neutral
COX7A2	neutral
P4HB	indispensable
P4HA2	neutral
RPS25	neutral
SSBP1	neutral
KPNB1	neutral
RPL36AL	indispensable
NCOA3	neutral
IFNA21	neutral
HCCS	neutral
AP1S2	neutral
MTMR14	neutral
DAPK3	neutral
AK3	neutral
DNAJA3	neutral
RFC2	neutral
MAPK8	indispensable
MAP3K1	indispensable
PXN	indispensable
RNF5	neutral
RPS6KA4	neutral
OTX1	neutral
CH25H	indispensable
NGLY1	neutral
NPAS2	neutral
MNAT1	neutral
CFH	neutral
C3	indispensable
KIR2DS5	neutral
HLA-C	indispensable
APBB1	neutral
NAPA	neutral
WEE1	neutral
PARP4	neutral
PRKCZ	neutral
SOS2	neutral
NADK	neutral
MEFV	neutral
PYCARD	indispensable
PIP4K2A	neutral
MLLT1	neutral
SLC27A4	neutral
LSM3	neutral
NCK2	indispensable
EEF1A1	neutral
OCRL	neutral
RAB31	neutral
RPL39	neutral
SEC31A	neutral
KDR	indispensable
H2AW	neutral
UBE2B	indispensable
CD70	neutral
NUP160	neutral
SORT1	neutral
SNRPB	neutral
FOXG1	neutral
ADAR	neutral
ETV6	neutral
STRAP	neutral
TGFBR1	indispensable
NUCB1	neutral
PPP3CB	indispensable
PPP1CC	indispensable
NUP50	neutral
RASSF1	indispensable
IL2	neutral
IL2RA	neutral
CTNND1	neutral
IRAK3	neutral
CDC23	indispensable
CDC27	indispensable
EIF3J	neutral
FBXW7	neutral
CCNE1	neutral
BRIP1	neutral
PDCD1	indispensable
EIF2B2	neutral
LILRB3	indispensable
UGT1A9	neutral
UGT1A10	neutral
PI4K2A	indispensable
CUL5	indispensable
SOCS2	neutral
ITGA4	indispensable
ITGB7	neutral
L1CAM	neutral
ANK2	neutral
RRBP1	neutral
NDRG1	neutral
EEF2	neutral
ITGA3	neutral
ATP5F1B	neutral
NPBWR2	dispensable
MTMR2	neutral
DNMT1	indispensable
EZH2	neutral
MOB1B	neutral
ECH1	neutral
CTNNA2	neutral
KIR3DL2	neutral
HLA-A	neutral
FANCI	neutral
ELK1	neutral
TFG	neutral
PLSCR1	neutral
CRBN	neutral
NEDD8	indispensable
BMI1	neutral
PTEN	indispensable
PRKN	indispensable
PGAM1	neutral
PKD1	dispensable
AKAP13	dispensable
MRPL13	neutral
IGLL1	dispensable
PSMC3	indispensable
NUP214	neutral
ALLC	neutral
ARHGEF6	neutral
RGS2	neutral
ANXA2	neutral
CHRM2	neutral
SF3B1	neutral
FXR2	indispensable
POM121	neutral
PGM3	neutral
H3C14	neutral
NPC1L1	dispensable
POU5F1	neutral
GCH1	neutral
RANBP9	neutral
CARM1	neutral
ITGB1	neutral
ITGA2	neutral
GNG5	indispensable
CTSL	neutral
RELB	neutral
POLR3A	neutral
UBE2S	neutral
POLR1H	neutral
IL15	neutral
UBE2K	neutral
CDC6	neutral
MECP2	indispensable
ZNF354A	neutral
CDC25C	neutral
MED12	neutral
ANAPC7	neutral
CD3E	neutral
ATG5	indispensable
ASPSCR1	neutral
TRAF4	neutral
TBC1D7	neutral
NLRC3	dispensable
CALCA	neutral
FKBP5	neutral
TPP1	neutral
ASS1	neutral
RPS6KA2	neutral
GATA3	neutral
LCK	neutral
DLG1	indispensable
MAPK11	neutral
HGS	neutral
SDS	neutral
ADRA1A	neutral
CHEK2	neutral
RBM25	neutral
CYFIP1	neutral
MYL6	neutral
NFYC	neutral
FANCF	neutral
FANCG	neutral
SUGT1	neutral
STX5	neutral
SNAP29	neutral
ABCD1	neutral
PGK1	neutral
IL10RA	neutral
IL10	indispensable
WDR36	neutral
CUL1	indispensable
UBE2M	neutral
QPRT	neutral
ANAPC5	neutral
RANBP2	indispensable
VPS25	neutral
CD200R1	neutral
CD200	neutral
SLC19A1	neutral
GNL2	neutral
DAAM1	neutral
SMOX	neutral
SRGAP2	neutral
SLC9A1	neutral
SMARCE1	neutral
CDK2	indispensable
ARFGAP1	neutral
STIM1	indispensable
CASP1	indispensable
GNAQ	indispensable
BAG3	indispensable
LIFR	neutral
KMT2B	neutral
KRAS	indispensable
RPS29	neutral
GAR1	neutral
H2AZ1	neutral
XPC	neutral
TDO2	neutral
DPM1	neutral
NFX1	indispensable
NPRL3	neutral
NPRL2	neutral
GPC3	neutral
SDC3	neutral
MLH1	neutral
ACTG1	indispensable
PTK2	indispensable
GP9	neutral
NARS2	neutral
ARF6	indispensable
PWP2	neutral
GRIA2	neutral
NSF	indispensable
RUNX1	indispensable
CDK6	indispensable
NDUFA13	neutral
DES	neutral
FIP1L1	neutral
HYOU1	neutral
ABCA1	indispensable
HSD17B10	indispensable
JUND	neutral
TH	indispensable
FOXM1	neutral
KLC1	indispensable
CTTN	indispensable
PEX3	neutral
NDUFAF3	neutral
NDUFAF4	neutral
CTNNBL1	neutral
NDUFA6	neutral
NDUFV1	neutral
IL13RA2	neutral
CHI3L1	neutral
MCAT	neutral
ALAS1	indispensable
SMAD4	indispensable
BDNF	neutral
NTF4	neutral
COL6A2	neutral
SLC38A3	neutral
PPM1A	indispensable
AGAP2	neutral
GALNT1	indispensable
CD2	indispensable
EGLN3	neutral
ATF3	neutral
IDH3A	neutral
DCXR	neutral
GYPB	neutral
NHEJ1	neutral
XRCC4	neutral
HTR2A	neutral
PIGS	neutral
SLC2A1	neutral
HIF1AN	neutral
TRAF3	indispensable
MAP3K14	indispensable
NCOA6	neutral
IP6K1	neutral
EIF4G3	neutral
NCBP1	neutral
YOD1	neutral
TXNDC5	neutral
VAC14	neutral
CD209	neutral
SOCS7	neutral
CCL11	neutral
PARD6A	neutral
RNMT	neutral
MAP2	neutral
PMPCB	neutral
PPME1	neutral
CRP	indispensable
ACTL6A	neutral
TRRAP	neutral
TLR2	indispensable
STAT5A	neutral
EIF4EBP1	indispensable
AKT2	neutral
PNPLA3	neutral
CREB3	indispensable
RPS3A	neutral
RPS13	neutral
CAPZB	neutral
CAPZA1	neutral
HNRNPC	neutral
NKX3-1	neutral
CD200R1L	dispensable
SNRNP200	neutral
ECI1	neutral
MAPKAP1	neutral
ICAM1	neutral
CEBPB	neutral
IGF2	neutral
IGF2R	neutral
PSAT1	neutral
DNAJC6	neutral
BAG2	neutral
COA3	neutral
MT-CO3	neutral
MRPS5	neutral
SULT1A3	neutral
SHMT1	neutral
NDUFS2	neutral
SRSF10	neutral
SMC3	neutral
SMC1A	indispensable
CLTC	neutral
TUBB6	indispensable
ITCH	neutral
ADAM17	neutral
FERMT3	neutral
MT-ND1	neutral
UCHL1	neutral
COL17A1	neutral
FECH	neutral
RAB11FIP5	neutral
RRAGC	neutral
LDHD	neutral
CGAS	neutral
MRPL28	neutral
USP8	neutral
UBA52	neutral
SH3GLB2	neutral
SH3GLB1	neutral
SLX4	neutral
CHMP3	neutral
CHMP4B	neutral
CHMP5	indispensable
ADSL	neutral
SP1	neutral
RBM28	neutral
CASP8	indispensable
UXS1	neutral
PHLPP2	neutral
LIG4	neutral
OPTN	neutral
ENAH	neutral
ZYX	neutral
MEF2A	neutral
CABIN1	neutral
PSMD2	neutral
RNF185	neutral
EIF2B4	neutral
DYNLL1	neutral
CDC25B	indispensable
ATP5PO	indispensable
AZIN2	neutral
OAZ1	neutral
MYCN	neutral
OR2AG1	neutral
MPDZ	indispensable
NCOR2	indispensable
FGB	neutral
XDH	neutral
TRIB3	neutral
SPATA2	neutral
SEPTIN5	neutral
CROT	neutral
GTF2A1L	neutral
CAPN7	neutral
IST1	neutral
TAL1	neutral
LDB1	neutral
DRD4	neutral
ADRB1	indispensable
CRYAA	neutral
P4HA1	neutral
PKP4	indispensable
RBM8A	neutral
MAN2A1	neutral
IP6K3	neutral
ABCC1	indispensable
CD7	neutral
LPAR2	neutral
PRKCH	neutral
PRKD3	neutral
EIF4A1	neutral
SERPINE1	indispensable
RPL11	neutral
TIGAR	neutral
PPP2R5E	neutral
MAP2K4	neutral
DCTN2	neutral
VTI1B	neutral
VPS28	neutral
CDC45	neutral
NLRP4	indispensable
GABARAPL1	neutral
DAZAP1	neutral
UBXN6	dispensable
LYN	indispensable
SRSF1	neutral
RAE1	neutral
NUP98	neutral
PSMA4	neutral
CXCR4	neutral
VMP1	neutral
CACNA2D1	neutral
CDC26	neutral
H2AC14	neutral
C1QC	neutral
C1QB	neutral
MIF	neutral
SCP2	neutral
CETN2	neutral
RBM17	neutral
NUP85	neutral
NUP43	neutral
DNAH6	dispensable
EHHADH	neutral
CDCA5	indispensable
SETDB1	neutral
MRPS2	neutral
MAP3K3	neutral
MYL9	neutral
FIS1	neutral
KRT9	neutral
TAF9B	neutral
DTX2	neutral
HDC	neutral
IGF1	indispensable
EFNA5	neutral
PTGES3	neutral
TLN1	neutral
SLC38A9	neutral
LAMTOR5	neutral
RPL3	neutral
EEA1	neutral
MED13	neutral
RANBP3	neutral
NDUFB11	neutral
CAPZA2	neutral
CUL7	indispensable
MRPL12	indispensable
MRPL10	neutral
HDLBP	neutral
PTGER4	neutral
PEX5	indispensable
HIPK4	neutral
DNAJC7	indispensable
FASN	neutral
PRPF31	neutral
SSB	neutral
PPIF	neutral
CPSF2	neutral
CPSF3	neutral
FLNB	neutral
TYROBP	indispensable
SIAH2	neutral
PRPF6	neutral
NECTIN4	neutral
NECTIN1	neutral
GTF2H4	neutral
ERCC2	neutral
ORC2	neutral
MEIS1	neutral
HNF1A	neutral
PCBD2	neutral
PSMA5	neutral
RCHY1	neutral
TRPC3	neutral
PDGFB	neutral
TK1	neutral
WNT7B	neutral
RPL6	neutral
USP21	neutral
NPY	neutral
PRKG2	neutral
FANCM	neutral
FANCC	neutral
EIF4B	neutral
DFFA	neutral
DFFB	neutral
ATG7	neutral
SELENBP1	neutral
ALDH18A1	neutral
SF3A2	neutral
H4C11	neutral
MBD4	neutral
SLC44A1	neutral
PINK1	neutral
TIMM23	neutral
PTGS2	indispensable
HHIP	neutral
SHH	neutral
PEX13	neutral
FBXO2	neutral
MCM6	neutral
OSBPL5	neutral
YARS2	neutral
SOCS5	neutral
VCAN	neutral
MMP9	neutral
AP2S1	neutral
VPS45	neutral
OGT	neutral
EDA	neutral
ATP6V0C	indispensable
SMARCD3	neutral
BTRC	neutral
NR3C1	neutral
MAPK4	neutral
BRK1	neutral
CDK1	indispensable
GADD45B	neutral
UBE2O	neutral
MAPK8IP3	neutral
IMPDH2	neutral
PRKD1	neutral
PCGF3	neutral
ST3GAL1	indispensable
INSL5	neutral
F10	neutral
GIT1	neutral
CLIP1	neutral
ARPC3	neutral
GALNT7	neutral
GALNT4	neutral
NDUFA4	indispensable
NOP10	indispensable
SF3A1	neutral
TPM1	neutral
CSNK2A2	neutral
SDC2	neutral
KAT2A	neutral
SCAMP1	neutral
AKAP1	neutral
CYP1A1	indispensable
SBDS	neutral
PTH2	neutral
PTPRN2	neutral
ATP13A2	neutral
SF3B3	neutral
PUF60	neutral
UQCRC1	neutral
UQCRFS1	neutral
PPP1R3B	neutral
FGG	neutral
KIF5B	neutral
ALG1	neutral
EME1	neutral
MUS81	neutral
BIRC7	neutral
DCAF1	neutral
FHL2	neutral
SCNN1A	neutral
KIR2DL1	neutral
MAGOHB	neutral
DYRK1A	neutral
AFF1	neutral
CSNK1A1	neutral
DPP4	neutral
PYY	indispensable
RPL10A	neutral
MAPK7	neutral
BAG1	neutral
APAF1	neutral
RHOB	neutral
RAB5B	neutral
APOA5	neutral
ALOX12	neutral
LAMA2	neutral
IFNAR1	neutral
[truncated: 6,602 more rows]

## Sheet: Supp. Table 6
ABCA1
ABCC1
ABCG8
ABHD6
ABL1
ACLY
ACTB
ACTG1
ADRB1
AGO2
AGRN
AGT
AHCY
AIFM1
AIM2
AK2
AKT1
ALAS1
ALB
ALDH1B1
ALDH2
ALDH3A2
ANXA1
AP4S1
APC
APC2
APOA1
APOB
APOBEC3F
APOC1
APOE
APP
APPL1
ARF1
ARF6
ARG1
ARHGAP17
ARRB1
ARRB2
ASAH1
ASIC2
ASPA
ASPH
ATG101
ATG5
ATG9A
ATM
ATOX1
ATP12A
ATP1A2
ATP1B2
ATP2B2
ATP5PO
ATP6AP2
ATP6V0A2
ATP6V0C
ATP7A
ATR
AURKA
AURKB
B3GALNT1
BABAM2
BAG3
BAK1
BATF
BAX
BBOX1
BCKDHA
BCL2
BCL2L1
BCL2L11
BCL2L2
BDKRB2
BID
BIN2
BLM
BMP1
BNIP3
BPNT2
BPTF
BRCA2
BUD31
C1GALT1
C1GALT1C1
C3
C4A
C5
CA14
CACNA1A
CACNA2D2
CACNG5
CAD
CALCOCO2
CALML3
CALR
CAMK2G
CAMKMT
CARD8
CASP1
CASP2
CASP3
CASP7
CASP8
CASP9
CBLIF
CBY1
CCL8
CCND1
CCNG1
CCR2
CD2
CD244
CD44
CD6
CD79A
CD79B
CD84
CDC20
CDC23
CDC25A
CDC25B
CDC27
CDC37
CDC42
CDCA5
CDH5
CDK1
CDK11A
CDK2
CDK4
CDK5R1
CDK6
CDKN1A
CDKN1B
CDKN2A
CEBPA
CERK
CERS6
CFB
CH25H
CHD4
CHDH
CHEK1
CHKA
CHMP5
CHRNA1
CHRNA9
CHRNB2
CHRND
CHST10
CHST6
CISH
CKAP4
CLCN2
CLK1
CLN3
CLU
CNR1
COL1A2
COL2A1
COL5A1
COL9A1
COQ2
CORO1A
CORT
COX4I1
CPA1
CPSF7
CRB1
CREB1
CREB3
CREBBP
CRHR1
CRHR2
CRK
CRP
CRTC2
CSNK1G3
CSTF2T
CTBP2
CTH
CTNNA3
CTNNB1
CTRB1
CTRB2
CTSD
CTSG
CTTN
CUBN
CUL1
CUL3
CUL4A
CUL4B
CUL5
CUL7
CXCL12
CXCL8
CXCL9
CYLD
CYP17A1
CYP19A1
CYP1A1
CYP26A1
CYP2S1
DAG1
DCPS
DDX58
DEFA1
DHFR2
DKK1
DLD
DLG1
DLG4
DLST
DNAJC5
DNAJC7
DNM2
DNMT1
DRD1
DSP
DSPP
DUOX2
DVL1
DVL2
DVL3
E2F1
EEF1A2
EGFR
EIF3E
EIF4EBP1
ENOPH1
ENPP6
ERBB2
ERBB3
ERBB4
ESPL1
EVC2
EXTL3
EZR
F13A1
F13B
F8
FABP4
FADS1
FBL
FCER1G
FCF1
FDFT1
FDPS
FGFR3
FGFR4
FHL1
FKBP4
FKTN
FN1
FOS
FOSB
FOXD3
FOXO1
FREM2
FSHR
FUS
FXR2
FYN
FZD1
GAA
GABARAPL2
GALM
GALNS
GALNT1
GBP2
GCK
GIP
GLP1R
GMPPA
GNA11
GNA14
GNA15
GNAI1
GNAI2
GNAI3
GNAL
GNAO1
GNAQ
GNAS
GNB1
GNG10
GNG13
GNG5
GNG7
GNPAT
GNRH1
GOT2
GPC4
GPHN
GPR156
GPX3
GRAP2
GRB2
GRHPR
GRIA1
GRIK1
GRPR
GSK3B
GSTO1
GTF2B
GTF2I
GTSE1
GUCY2D
GUSB
GYG2
GZMB
H2AX
H2BC8
HAAO
HAP1
HBA1
HBA2
HBB
HBEGF
HDAC1
HDAC2
HDAC3
HDAC5
HDAC6
HDAC8
HEXD
HGF
HIPK3
HK1
HKDC1
HLA-C
HLA-DPA1
HLA-DQA1
HLA-G
HLX
HMBS
HMGB1
HMGCS1
HNMT
HNRNPK
HRC
HS3ST3B1
HSD17B10
HSD17B12
HSPA1L
HSPA5
HTN3
HTT
IDH3B
IGF1
IGF1R
IGFBP3
IGSF6
IKBKB
IKBKG
IL10
IL18
IL1RAP
IL1RL2
IMMT
INPP4B
INSR
IPPK
IRAK4
IRF3
IRF6
ITGA11
ITGA4
ITGAX
ITGB2
ITGB8
JAK1
JAK2
JAK3
JUN
JUNB
KCNA4
KCNIP3
KCNJ10
KCNMB1
KCNQ3
KDM1A
KDR
KEAP1
KHK
KIF16B
KIF23
KIF3A
KIFAP3
KIR2DS2
KISS1R
KLC1
KLRK1
KNG1
KPNA5
KRAS
KRT31
KRT40
LATS1
LCAT
LHB
LIAS
LIG3
LILRB3
LIPE
LMNA
LMX1B
LPAR1
LPL
LRP1
LRP5
LRP6
LSM4
LTF
LYN
LYZ
MAML1
MAP2K7
MAP3K1
MAP3K14
MAP3K20
MAP3K7
MAPK10
MAPK3
MAPK6
MAPK8
MAPK8IP2
MAPRE1
MAS1
MASP1
MAX
MC1R
MCL1
MCM2
MDM2
MECP2
MEF2C
MESP2
MGAT4C
MGAT5
MIR206
MIR9-2
MIR98
MMP1
MPDZ
MRAP
MRPL12
MRPS10
MTHFD2L
MTNR1A
MTR
MVD
MYB
MYC
MYD88
MYH8
MYL2
MYLK
NADSYN1
NAGA
NAGLU
NAPRT
NCK2
NCOA1
NCOR1
NCOR2
NDUFA4
NDUFB3
NDUFS1
NDUFS4
NEDD8
NEUROG3
NF2
NFATC2
NFKB1
NFKB2
NFKBIA
NFX1
NKD1
NKX2-5
NLRP12
NLRP2
NLRP3
NLRP4
NMB
NMBR
NME2
NME7
NMU
NODAL
NOP10
NOP56
NOTCH1
NOTCH2
NOTCH3
NOTCH4
NOX4
NR4A1
NRF1
NRP1
NSD1
NSF
NUPR1
NXF1
ONECUT1
P4HB
PARK7
PARP1
PCBD1
PCNA
PDCD1
PDIA3
PDIA4
PDX1
PEX14
PEX19
PEX5
PF4
PHKA2
PHYH
PI4K2A
PICK1
PIK3R1
PILRA
PIN1
PIPOX
PISD
PKD1L3
PKN1
PKP4
PLAU
PLCL1
PLOD1
PLOD2
PLOD3
PLXND1
PMAIP1
PNLIP
PNP
PNPLA2
POLR2E
POLR3C
POMC
POP4
PPARG
PPARGC1A
PPARGC1B
PPIA
PPM1A
PPP1CC
PPP2CA
PPP2R1B
PPP2R2B
PPP2R5D
PPP3CB
PRDX2
PRDX6
PRKACA
PRKN
PRL
PRMT5
PRNP
PROC
PSMC3
PSMC6
PSME3
PTDSS1
PTEN
PTGR1
PTGS2
PTK2
PTPN11
PTPN5
PTPN6
PXN
PYCARD
PYY
RAB11FIP3
RAB13
RAB27A
RAB2A
RAB3A
RAC1
RAC2
RACK1
RAD21
RAD51
RAG1
RALA
RALB
RANBP2
RAP1A
RASSF1
RASSF5
RBM22
RBPJ
REC8
RELA
RFC4
RFK
RHO
RHOA
RHOC
RIPK1
RIPK2
RNF43
ROBO1
RPE65
RPL30
RPL36AL
RPS14
RPS3
RPS6KB2
RSPO1
RUNX1
RUNX1T1
RUNX2
RYK
S1PR1
SCN1B
SDHA
SEC62
SELENOS
SELP
SELPLG
SEMA7A
SERPINA5
SERPINE1
SFTPA1
SGMS1
SH3GL1
SHMT2
SIN3A
SIRT3
SLC12A5
SLC22A5
SLC27A3
SLC2A4
SLC4A2
SLC6A4
SLC8A2
SLC9A3R1
SMAD4
SMAD5
SMAD7
SMARCAD1
SMC1A
SMO
SNAP25
SNX1
SNX2
SOAT1
SOCS3
SOD2
SOX10
SOX2
SOX7
SPOPL
SPTAN1
SPTBN1
SQSTM1
SREBF1
SRM
SRP19
SRP72
SSH1
SSTR3
SSX2IP
ST3GAL1
ST3GAL2
STAT1
STAT3
STIM1
STMN1
STS
STX10
STX11
STX4
STXBP1
SUFU
SULT2B1
SUV39H1
SUV39H2
SYK
TAB2
TAC1
TACR1
TCF3
TCF4
TCF7L2
TCP1
TEC
TECR
TEK
TELO2
TGFB1
TGFB2
TGFB3
TGFBR1
TGFBR3
TGM1
TH
THOC1
THPO
TICAM1
TLR2
TLR4
TNFRSF18
TNFRSF4
TNFSF11
TNFSF18
TNFSF8
TNNC1
TNXB
TOB1
TP53
TP53BP1
TP53BP2
TPM2
TPO
TPSB2
TRAF1
TRAF2
TRAF3
TRAF5
TRAF6
TRAK2
TRDN
TRHR
TRIM25
TRIM63
TRIP10
TSC1
TTN
TTR
TUBB2A
TUBB4A
TUBB6
TUBB8
TUBG1
TYK2
TYROBP
UBA1
UBC
UBE2A
UBE2B
UBE2D2
UBE2I
UBE2N
UBQLN1
UCHL5
UGGT1
USP25
USP9X
UST
UTP18
VAMP2
VANGL1
VANGL2
VAPB
VAV2
VCP
VDAC3
VEGFA
VPS4B
VSIG4
WASHC1
WASHC2A
WASL
WDR82
WIF1
WNT1
WNT11
WNT2
WNT6
WT1
WWC1
WWP2
XIAP
XPO1
YWHAB
YWHAQ
YY1
ZNF169
ZNF212
ZNF221
ZNF223
ZNF225
ZNF324B
ZNF561
ZNF655
ZNRF3

## Sheet: Supp. Table 7
A)							B)
22 total: 2 indispensable, 11 housekeeping,		301 total: 21 indispensable, 180 houskeeping,		185 total: 15 indispensable, 81 housekeeping			0 total: 0 indispensable, 0 houskeeping,	1 total: 0 indispensable, 0 houskeeping		106 total: 0 indispensable, 1 houskeeping				LEGEND:
proteins in all tissue networks		proteins in all cell type networks		proteins in all cell line networks			proteins unique to one tissue networks	proteins unique to one cell type networks		proteins unique to one cell line networks				indispensable = †	9.2% of interactome is indispensable
ABHD10	*	ABCB7	*	ABCA1	†			SLC25A31	stem cell	ADAM3A		embryonic stem cell		housekeeping = *	20% of interactome is housekeeping
ATP6AP2	†	ACADM		ACOT9	*					AMELX		skin fibroblast
CCDC152		ADH5	*	ADSL	*					ASB17		skin fibroblast
CDK13	*	ADO	*	AGPS	*					BFSP2-AS1		embryonic stem cell
COPS5	*	ADSL	*	AHCY	†*					CCDC144CP		CD8-positive, alpha-beta T cell
COX6B1	*	ANAPC10	*	AHSA1						CDC14C		stem cell
EPS15		ANGEL2		ANKRD10	*					CLCA2		embryonic stem cell
ERLEC1	*	AP1S2		AP1S2						CPXCR1		skin fibroblast
FBXW12		APIP	*	APH1B						CRAT37		skin fibroblast
LOC100289333		ARL1	*	ARL6IP6						CRCT1		skin fibroblast
MZT2B	*	ARL6IP4	*	ARMCX3	*					CYP51A1-AS1		embryonic stem cell
NCKAP1L		ARMC1	*	ASPH	†					ERVMER61-1		embryonic stem cell
NDUFAB1		ARPC1B		ASRGL1						FAM47B		natural killer cell
NLN		ASAH1	†	ASXL1	*					GCSAML		CD8-positive, alpha-beta T cell
PPP3CB	†	ASCC3	*	ATG5	†*					GNAT3		embryonic stem cell
RNF38		ATF1	*	ATP13A3						H2BC1		skin fibroblast
SCOC	*	ATG5	†*	BBIP1						H4C1		natural killer cell
SGTB		ATOX1	†*	BUB3	*					IFNA8		B cell
TMEM126A	*	ATP11C		C18orf54						IGHV7-81		CD8-positive, alpha-beta T cell
TPI1	*	ATP5MG		C1QBP	*					IL22RA2		CD8-positive, alpha-beta T cell
VTA1	*	ATP5PF		CALU	*					KCNA10		CD8-positive, alpha-beta T cell
ZC3H7B	*	ATPAF1		CAV1						KCNH7-AS1		embryonic stem cell
		BCS1L	*	CBX5	*					KCNJ2-AS1		skin fibroblast
		BET1		CCNH	*					KRTAP4-11		embryonic stem cell
		BOLA3	*	CCNY	*					LINC00314		neuron
		C12orf4		CD320	*					LINC00485		skin fibroblast
		C19orf53	*	CDKN3						LINC00564		skin fibroblast
		C1QBP	*	CENPF						LINC00620		embryonic stem cell
		CACYBP		CIAO2B						LINC00692		natural killer cell
		CASP8AP2		CLCC1	*					LINC00710		CD8-positive, alpha-beta T cell
		CCDC82		CLPX	*					LINC00917		embryonic stem cell
		CCNG1	†*	CNN3						LINC00955		CD8-positive, alpha-beta T cell
		CCT4	*	CRIM1						LINC01093		skin fibroblast
		CCT6A	*	CRIPT	*					LINC01153		embryonic stem cell
		CCT7	*	CSNK1D	*					LINC01254		embryonic stem cell
		CD46	*	CYB5R4						LINC01352		embryonic stem cell
		CD55		DCAF13	*					LINC01395		skin fibroblast
		CDC123	*	DCUN1D5	*					LINC01425		embryonic stem cell
		CDK4	†*	DDX46	*					LINC01426		skin fibroblast
		CFAP20		DENND4C						LINC01815		skin fibroblast
		CHCHD2	*	DEPDC1						LINC01828		CD8-positive, alpha-beta T cell
		CHCHD3	*	DHX33	*					LINC01917		endothelial cell
		CIAO2A		DIAPH3						LINC02053		CD8-positive, alpha-beta T cell
		CKAP2		DMXL1						LINC02059		B cell
		CLN5		DNAJC15						LINC02424		neuron
		CLPX	*	DPH3	*					LINC02458		embryonic stem cell
		CMC1	*	DPP8						LINC02530		embryonic stem cell
		CMTR2		DUT	*					LINC02533		embryonic stem cell
		COA4	*	E2F6						LOC100132077		skin fibroblast
		COG6		EIF1AX						LOC100288590		CD8-positive, alpha-beta T cell
		COPS4	*	FIGNL1						LOC101926960		skin fibroblast
		COX16	*	G2E3						LOC101927069		CD8-positive, alpha-beta T cell
		COX6B1	*	G3BP1	*					LOC101927124		skin fibroblast
		CPSF3		G6PD						LOC101927377		embryonic stem cell
		CSE1L		GLRX3	*					LOC101927709		skin fibroblast
		CSNK2B	*	GOLIM4						LOC101928140		CD8-positive, alpha-beta T cell
		CSTF3		GON7						LOC101928196		embryonic stem cell
		DAP3	*	GOSR2	*					LOC101928519		skin fibroblast
		DCTN3	*	GPD2						LOC101928909		skin fibroblast
		DCXR		GTPBP4	*					LOC101929315		embryonic stem cell
		DDX1	*	HAUS1						LOC101929384		embryonic stem cell
		DDX46	*	HELLS						LOC101929705		skin fibroblast
		DHPS	*	HEXB						LOC102724612		CD8-positive, alpha-beta T cell
		DIMT1	*	HLA-A						LOC102724938		neuron
		DMAC2		HLA-G	†					LOC105374325		CD4-positive, alpha-beta T cell
		DNAJA3	*	HMGB3						LOC105378311		embryonic stem cell
		DNAJC10	*	HMGN1						LOC283214		monocyte
		DNPH1		HSPB11						LOC285847		embryonic stem cell
		DRG1		HYI						LOC286177		skin fibroblast
		DTYMK		IAH1	*					LOC401324		embryonic stem cell
		DUS4L		IRX3						LOC497256		skin fibroblast
		DUT	*	ITGAE						METTL21C		embryonic stem cell
		EBAG9	*	ITM2B	*					MIR4296		monocyte
		EIF3G	*	JUN	†					MIR663AHG		neutrophil
		EIF6	*	KANK1						MS4A6E		embryonic stem cell
		ENY2	*	KIF15						MYH6		skin fibroblast
		EPN1	*	KIF23	†					NOX3		skin fibroblast
		EXOSC8	*	KLHL24						OR10A4		embryonic stem cell
		FAM204A	*	KLHL5	*					OR7E24		embryonic stem cell
		FAM216A		LDLR						OR7E2P		CD8-positive, alpha-beta T cell
		FAM3C		LMBRD1	*					OR8B2		embryonic stem cell
		FAU		LNPK						PDC		skin fibroblast
		FBL	†	LRP8						PLCZ1		skin fibroblast
		FBXW12		MAPKAP1	*					PLD6		CD8-positive, alpha-beta T cell
		FIBP	*	MBTPS2	*					POLR3E	*	embryonic stem cell
		G3BP1	*	MCM2	†					PPEF2		CD8-positive, alpha-beta T cell
		GAR1		MCTS1	*					PSMA8		skin fibroblast
		GCLC	*	MED30						RACGAP1P		embryonic stem cell
		GDPD1		METTL7A						RAD21L1		neutrophil
		GEMIN2		MICAL2						RPS8		embryonic stem cell
		GEMIN6		MRPL16	*					RRS1-AS1		CD8-positive, alpha-beta T cell
		GFM1	*	MRPL3	*					SLC26A4-AS1		CD8-positive, alpha-beta T cell
		GGCT	*	MRPS10	†*					SMIM2		embryonic stem cell
		GLO1	*	MYADM						SPACA7		skin fibroblast
		GOT2	†	MYOF						SPATA42		skin fibroblast
		GPN1	*	NAA15	*					STOML3		skin fibroblast
		GTF2H5	*	NAA20	*					TKTL2		embryonic stem cell
		GTF3C6		NABP1						TMC1		embryonic stem cell
		HACD3		NDUFA12	*					TTTY10		embryonic stem cell
		HADH	*	NDUFAF6						UMOD		embryonic stem cell
		HAUS1		NFIB						ZC2HC1B		CD4-positive, alpha-beta T cell
		HDAC2	†*	NLN						ZCWPW2		skin fibroblast
		HLA-C	†	NME3	*					ZIM3		CD8-positive, alpha-beta T cell
		HLA-DMA		NMI						ZNF417		neuron
		HNRNPAB	*	NOL7	*					ZNF649-AS1		neutrophil
		HNRNPR	*	NUB1	*					ZNF99		CD8-positive, alpha-beta T cell
		HSPA9	*	NUDCD1	*
		HSPE1		PAFAH1B3
		ICMT	*	PAICS	*
		IDH3A	*	PAPSS2
		KARS1		PARVB
		KIAA1109		PCGF5	*
		KIF2A		PDCD10
		KLHL20		PDLIM5	*
		KLHL42		PFKP
		LARP4	*	PGGT1B
		LIN52		PHB	*
		LOC100289333		PHLDA1
		LRR1		PLIN2
		LRRC40	*	PSAP
		LSM10	*	PSMB5	*
		MAK16	*	PSMC3IP
		MDH1		PSMD12	*
		METAP1	*	PSPH
		MIA3	*	PTGR1	†
		MICU2		PTPN12
		MIS18A		RAB3IP
		MRPL13	*	RER1	*
		MRPL15	*	REXO2
		MRPL16	*	RFT1
		MRPL19	*	RIOK1	*
		MRPL20	*	RNF130
		MRPL23	*	ROBO1	†
		MRPL3	*	RPL7L1	*
		MRPL30	*	RPP40
		MRPL36	*	RRP15
		MRPL46	*	RSL1D1	*
		MRPL50	*	SAPCD2
		MRPL58		SEC23IP	*
		MRPS12	*	SEC61A1	*
		MRPS17	*	SF3A3	*
		MRPS18B	*	SH3GLB1	*
		MRPS35	*	SLC16A1
		MRPS9	*	SLC25A32	*
		MSANTD4		SLC35B4
		MSH2		SLC35G2
		MTIF2		SLF1
		MTMR12		SMNDC1	*
		MTRES1		SNX13	*
		MTREX		SNX6	*
		MYDGF		SPAG1
		MYO5A		SPDL1
		MZT2B	*	SPG11	*
		NAA16		SRP19	†*
		NAA20	*	SRPK1
		NACC1	*	STOM	*
		NAE1	*	TCTEX1D2
		NAT10	*	TEAD1
		NCOA2		TERF1
		NDUFA13	*	TFDP1	*
		NDUFA2	*	THAP12
		NDUFA9	*	TMEM107
		NDUFAB1		TMEM256	*
		NDUFB3	†*	TOP2A
		NHLRC2		TRA2A	*
		NHP2	*	TRIM24
		NIF3L1	*	TRIM27	*
		NOLC1	*	TUBB6	†
		NOP16	*	TXNRD1	*
		NPM1		UBE2M	*
		NSMCE4A	*	UCHL3	*
		NUDCD2	*	UCP2
		NUDT21		UGCG
		NUDT5		UTP25
		NUP107	*	VANGL1	†
		NUP37		VPS50
		NUP93		WDR3	*
		OAS3		WDR34
		ORC2		YY1	†*
		ORC5		ZBED5-AS1
		OTUD6B		ZBTB8OS	*
		PACC1		ZMYM2	*
		PAFAH1B1	*	ZNF367
		PARK7	†*	ZNF709
		PARP1	†*	ZSWIM7	*
		PCYOX1	*
		PDHB	*
		PDLIM2
		PDS5A	*
		PDZD11	*
		PFDN4	*
		PHB2	*
		PHF20L1	*
		PHYH	†
		PMVK	*
		PNPT1	*
		POLE3	*
		POLR1B
		POLR2H	*
		PPCS	*
		PPIH	*
		PPIL1
		PPP1CC	†*
		PPP1R21
		PPP2R5C	*
		PPT1
		PRDX5	*
		PRMT3
		PSMA1	*
		PSMA4	*
		PSMB3	*
		PSMB6	*
		PSMC2	*
		PSMD14	*
		PSMD8	*
		PSME3	†*
		PSMG1
		PTBP1
		PUS7	*
		RALA	†*
		RARS1
		REXO2
		RFC2	*
		RFK	†*
		RPF1	*
		RPF2	*
		RPL19
		RPL23A
		RPL32	*
		RPP30	*
		RPS12
		RPS7
		RRM1	*
		RRP15
		RTCB
		RUVBL2
		SAP30L	*
		SARS1
		SCRN3	*
		SDHB	*
		SEC13	*
		SEPHS1	*
		SERBP1	*
		SKP2
		SLC25A5	*
		SLC25A6
		SMARCA5
		SMC2
		SMC6
		SMIM15
		SNRPD1	*
		SNRPD2	*
		SNRPD3	*
		SRP72	†*
		SSB	*
		TCEAL1
		TCF3	†
		TERF1
		TEX10
		THUMPD1
		THUMPD3	*
		TIMM21	*
		TMEM14C	*
		TMEM167A
		TMEM223	*
		TMX2	*
		TOGARAM1
		TOMM5	*
		TOMM70
		TPRKB	*
		TRIM27	*
		TRIP11
		TRMT10C	*
		TRMT5
		TSEN15	*
		TSN	*
		TUBA1B	*
		TUBA1C	*
		TXNDC15	*
		UBE2N	†*
		UBE3A	*
		UBR7	*
		UQCRC1	*
		UQCRFS1
		USO1
		UTP18	†
		VDAC2
		VKORC1L1
		VRK1
		WBP1L	*
		WDR3	*
		WDR61	*
		WWP1	*
		YIPF5	*
		YPEL3
		ZBTB41
		ZCCHC9	*
		ZNF146	*
		ZNF25
		ZNF623	*
		ZNHIT3	*

## Sheet: Supp. Table 8
Co-expression network proteins	Interactome proteins	% of co-exp proteins overlapping to interactome	Top #	Total overlapping proteins	Overlap (comma separated)
Most common in disease	Most connected proteins in the interactome	33.44	100	0		N/A
Most common in disease	Most connected proteins in the interactome	31.53	200	2	CDK1, PLCB2	1 indispensable, 50% 0 housekeeping, 0%
Most common in disease	Most connected proteins in the interactome	30.53	300	6	CAMK2A, CDK1, ELK1, PLCB2, PRKCG, RPL18	1 indispensable, 16.7% 1 housekeeping, 16.7%
Most common in disease	Most connected proteins in the interactome	29.95	400	13	CAMK2A, CDC5L, CDK1, CYP1A2, CYP2C9, CYP3A4, DVL2, ELK1, GNAO1, NF2, PLCB2, PRKCG, RPL18	4 indispensable, 30.8% 3 housekeeping, 23.1%
Most common in tissues	Most connected proteins in the interactome	50	10	0		N/A
Most common in tissues	Most connected proteins in the interactome	55.56	50	0		N/A
Most common in tissues	Most connected proteins in the interactome	50.77	150	6	CDC5L, CUL3, HIF1A, MAPK9, STAT1, YWHAZ	2 indispensable, 33.3% 2 housekeeping, 33.3%
Most common in tissues	Most connected proteins in the interactome	54.69	400	37	AHR, C1QBP, CANX, CDC5L, CDK4, CREB1, CUL3, DDX3X, EIF4A3, ENO1, GNAI3, HIF1A, HNRNPA2B1, HNRNPK, HSP90AB1, ITGB1, JAK1, KAT2B, MAP3K7, MAPK6, MAPK9, MGST3, NEDD8, NME1, NRAS, PRKDC, PSMA3, PSMD4, RHOA, RPA3, RPLP0, RPS5, STAT1, SUMO1, SYK, VDAC1, YWHAZ	12 indispensable, 32.4% 22 housekeeping, 59.5%
Most common in cell types	Most connected proteins in the interactome	56.48	150	2	PPP1CC, TCF3	2 indispensable, 100% 1 housekeeping, 50%
Most common in cell types	Most connected proteins in the interactome	52.94	400	30	C1QBP, CDK4, CSNK2B, CUL4B, DNM1L, EIF4A3, FBL, HDAC1, HDAC2, HSD17B10, HSP90AB1, HSPA9, IKBKB, MCM5, NEDD8, PARP1, PRMT1, PSMA3, PSMC5, PTBP1, RPA3, RPL11, RPL14, RPL30, RPL6, RPS3, SIRT1, SUMO1, TCF3, VDAC1	12 indispensable, 40% 20 housekeeping, 66.7%
Most common in cell types	Most connected proteins in the interactome	50.29	1100	251	ACAA2, ACAT1, ADH5, ADSL, AGO2, AHSA1, AIFM1, AIMP2, AK2, AP2M1, APRT, ARRB2, ATIC, ATP1A1, ATP5F1A, ATP5F1B, ATP5F1C, ATP6V0D1, ATR, BAG6, BRAF, C1QBP, CBLB, CCNA2, CCT5, CDC23, CDC5L, CDK4, CDK8, CFL1, COMT, CPSF6, CSF2RB, CSNK2B, CUL4A, CUL4B, CUL5, DARS1, DDX3X, DERL1, DHX15, DNM1L, DNM2, DNMT1, DYNLL1, ECHS1, EEF1A1, EFTUD2, EIF3A, EIF4A3, EIF6, ENO1, FANCD2, FBL, FBXW7, FKBP8, FYN, GMPS, GN…	57 indispensable, 22.7% 146 housekeeping, 58.2%
Most common in cell types	Most connected proteins in the interactome	49.39	1800	597	ACAA2, ACACA, ACADM, ACAT1, ACAT2, ACTB, ACTL6A, ACTN1, ADH5, ADK, ADRM1, ADSL, AGL, AGO2, AHCY, AHSA1, AIFM1, AIMP2, AK1, AK2, AK3, AK6, AKR1B1, ALDH3B1, ALDH9A1, ANAPC4, ANAPC5, ANAPC7, AP2M1, APC, APEX1, APRT, AQR, ARPC1B, ARPC2, ARPC4, ARRB2, ASNS, ATF2, ATIC, ATP1A1, ATP5F1A, ATP5F1B, ATP5F1C, ATP5PB, ATP5PO, ATP6AP2, ATP6V0D1, ATP6V1B2, ATR, B2M, BAG6, BCAP31, BCAS2, BECN1, BMPR2, BRAF, BRC…	110 indispensable, 18.4% 313 housekeeping, 52.4%
Most common in cell lines	Most connected proteins in the interactome	49.19	100	2	JUN, MCM2	2 indispensable, 100% 0 housekeeping, 0%
Most common in cell lines	Most connected proteins in the interactome	39.25	400	35	AP2M1, AURKA, AURKB, CCND1, CDC42, CDC5L, CHUK, EEF1A1, GNAI3, GNAS, GNB1, GNB4, GNB5, HNRNPU, HSP90AA1, HSPA9, IGF1R, INSR, ITGB1, LMNA, MAPK8, MCM2, MCM5, MYH9, NEDD8, NME1, NR3C1, PLD1, PPP1CA, PSMC5, RPA2, RPS7, SHMT2, TKT, TUBG1	15 indispensable, 42.8% 13 housekeeping, 37.1%
Most common in cell lines	Most connected proteins in the interactome	48.5	1200	305	ACACA, ACTA2, ACTR2, ADCY9, ADSL, AGO2, AHSA1, AIFM1, ANXA1, AP2B1, AP2M1, ARF6, ARHGDIA, ARNT, ASS1, ATF2, ATP1B1, ATXN1, AURKA, AURKB, BARD1, BID, BRCA1, BRCA2, BSG, BUB1B, C1QBP, CALCOCO2, CAMK2D, CASP3, CAT, CAV1, CCNA2, CCNB1, CCND1, CCNE1, CD44, CD81, CDC16, CDC20, CDC23, CDC25A, CDC27, CDC37, CDC42, CDC5L, CDK4, CDKN1A, CFL1, CHEK1, CHEK2, CHUK, CLU, CPSF6, CRBN, CRK, CRKL, CSNK1A1, CSNK1D…	98 indispensable, 32.1% 135 housekeeping, 44.3%
Most common in cell lines	Most connected proteins in the interactome	48.65	2200	875	ABI2, ABL1, ACACA, ACAT2, ACLY, ACSL4, ACTA2, ACTL6A, ACTN1, ACTR2, ACTR3, ACVR2A, ADCY9, ADRM1, ADSL, ADSS2, AGL, AGO2, AGPAT1, AGPAT5, AHCY, AHR, AHSA1, AIFM1, AK3, AK4, AK6, AKR1C3, AKT1, AKT3, ALAS1, ALDH2, ALDOC, ALYREF, AMOTL2, ANAPC10, ANAPC4, ANXA1, AP2B1, AP2M1, APEX1, APP, APPL1, APRT, AQR, ARF6, ARHGDIA, ARNT, ARPC2, ARPC4, ARPC5, ASNS, ASS1, ATF1, ATF2, ATF4, ATF6, ATG5, ATIC, ATP1A1,…	199 indispensable, 22.7% 369 housekeeping, 42.2%
Least common in disease	Least connected proteins in the interactome	35.78	100	3	ESM1, MAP3K7CL, RGS16	0 indispensable, 0% 0 housekeeping, 0%
Least common in disease	Least connected proteins in the interactome	35.23	200	10	AHRR, CYTL1, DNER, ESM1, MAP3K7CL, MMP10, NDN, RASGEF1A, RGS16, SYTL3	0 indispensable, 0% 0 housekeeping, 0%
Least common in disease	Least connected proteins in the interactome	35.11	300	19	AHRR, COL24A1, CTNNAL1, CYTL1, DNER, ESM1, HOTAIR, KDM5B, MAP3K7CL, MMP10, MOSMO, MYEF2, NCALD, NDN, NET1, RASGEF1A, RGS16, SYTL3, TAS2R10	0 indispensable, 0% 0 housekeeping, 0%
Least common in disease	Least connected proteins in the interactome	35.88	400	43	AHRR, COL24A1, CTNNAL1, CYTL1, DNER, ESM1, GRIP1, HNRNPL, HOTAIR, HOXA1, KDM5B, LHFPL2, LIN28B, LOXL3, MAP3K7CL, MIR17HG, MMP10, MOSMO, MYEF2, NCALD, NDN, NEB, NET1, PCSK1, PODXL, PXDN, RASGEF1A, RGS16, SATB2, SYTL3, TAS2R10, ZNF132, ZNF155, ZNF229, ZNF257, ZNF30, ZNF311, ZNF404, ZNF492, ZNF630, ZNF782, ZNF879, ZNF99	0 indispensable, 0% 1 housekeeping, 2.3%
Least common in tissues	Least connected proteins in the interactome	15.53	100	1	KRTAP3-3	0 indispensable, 0% 0 housekeeping, 0%
Least common in tissues	Least connected proteins in the interactome	16.32	200	4	AHRR, HOTAIR, KRTAP3-3, MIR17HG	0 indispensable, 0% 0 housekeeping, 0%
Least common in tissues	Least connected proteins in the interactome	17.44	300	15	ADAMTS20, AHRR, COL24A1, ESM1, HOTAIR, KRTAP3-3, MIR17HG, MKRN3, MTA2, SEL1L2, TAS2R10, TAS2R9, TBX19, ZIM3, ZNF208	0 indispensable, 0% 1 housekeeping, 6.7%
Least common in tissues	Least connected proteins in the interactome	18.57	400	34	ADAMTS20, AHRR, CDC20B, COL24A1, DNAH12, ESM1, FOXL2, FRS3, HOTAIR, KRTAP3-3, LIN28B, MIR17HG, MKRN3, MTA2, RECQL5, RPH3AL, SEL1L2, SNRPN, TAS2R10, TAS2R9, TBC1D10A, TBX19, TBX20, ZIM3, ZNF132, ZNF155, ZNF208, ZNF229, ZNF257, ZNF283, ZNF311, ZNF560, ZNF630, ZNF99	0 indispensable, 0% 1 housekeeping, 2.9%
Least common in cell types	Least connected proteins in the interactome	17.59	100	1	HOTAIR	0 indispensable, 0% 0 housekeeping, 0%
Least common in cell types	Least connected proteins in the interactome	16.84	150	3	HOTAIR, KRTAP3-3, MKRN3	0 indispensable, 0% 0 housekeeping, 0%
Least common in cell types	Least connected proteins in the interactome	18.3	300	15	ANGPTL1, COL24A1, DYNLRB2, ESM1, GC, GJB6, HOTAIR, KRTAP3-3, MIR17HG, MKRN3, SOSTDC1, TAS2R10, TAS2R9, ZIM3, ZNF208	0 indispensable, 0% 0 housekeeping, 0%
Least common in cell types	Least connected proteins in the interactome	19.45	400	33	ANGPTL1, ASIC5, ASIP, COL24A1, DNER, DYNLRB2, ESM1, GC, GJB6, HOTAIR, HOXA1, KRTAP3-3, LHX2, MIR17HG, MKRN3, NEB, PCSK1, SOSTDC1, TAS2R10, TAS2R9, TIE1, ZIM3, ZNF132, ZNF155, ZNF208, ZNF229, ZNF257, ZNF311, ZNF423, ZNF492, ZNF560, ZNF630, ZNF99	0 indispensable, 0% 0 housekeeping, 0%
Least common in cell lines	Least connected proteins in the interactome	17.59	75	1	TBX20	0 indispensable, 0% 0 housekeeping, 0%
Least common in cell lines	Least connected proteins in the interactome	16.57	150	2	CLEC4G, TBX20	0 indispensable, 0% 0 housekeeping, 0%
Least common in cell lines	Least connected proteins in the interactome	18.3	300	19	ADAMTS20, ANGPTL1, ASIC5, ASIP, CLEC4G, DNAH12, GPR45, KLRB1, KRTAP3-3, MIR17HG, SEL1L2, TAAR5, TAAR8, TAS2R8, TAS2R9, TBX20, TMPRSS11D, ZIM3, ZNF208	0 indispensable, 0% 0 housekeeping, 0%
Least common in cell lines	Least connected proteins in the interactome	19.45	400	27	ABCC12, ADAMTS20, AMER1, ANGPTL1, ASIC5, ASIP, CLEC4G, CMKLR1, DNAH12, ESM1, GC, GPR45, HES2, KRTAP3-3, MIR17HG, PNCK, RIIAD1, SEL1L2, TAAR5, TAAR8, TAS2R8, TAS2R9, TMPRSS11D, ZNF154, ZNF155, ZNF208, ZNF99	0 indispensable, 0% 0 housekeeping, 0%

## Sheet: Supp. Table 9
A)	Most common in diseases vs most connected in interactome	Most common in tissues vs most connected in interactome	Most common in cell types vs most connected in interactome	Most common in cell lines vs most connected in interactome
	CAMK2A, CDC5L, CDK1, CYP1A2, CYP2C9, CYP3A4, DVL2, ELK1, GNAO1, NF2, PLCB2, PRKCG, RPL18	AHR, C1QBP, CANX, CDC5L, CDK4, CREB1, CUL3, DDX3X, EIF4A3, ENO1, GNAI3, HIF1A, HNRNPA2B1, HNRNPK, HSP90AB1, ITGB1, JAK1, KAT2B, MAP3K7, MAPK6, MAPK9, MGST3, NEDD8, NME1, NRAS, PRKDC, PSMA3, PSMD4, RHOA, RPA3, RPLP0, RPS5, STAT1, SUMO1, SYK, VDAC1, YWHAZ	C1QBP, CDK4, CSNK2B, CUL4B, DNM1L, EIF4A3, FBL, HDAC1, HDAC2, HSD17B10, HSP90AB1, HSPA9, IKBKB, MCM5, NEDD8, PARP1, PRMT1, PSMA3, PSMC5, PTBP1, RPA3, RPL11, RPL14, RPL30, RPL6, RPS3, SIRT1, SUMO1, TCF3, VDAC1	AP2M1, AURKA, AURKB, CCND1, CDC42, CDC5L, CHUK, EEF1A1, GNAI3, GNAS, GNB1, GNB4, GNB5, HNRNPU, HSP90AA1, HSPA9, IGF1R, INSR, ITGB1, LMNA, MAPK8, MCM2, MCM5, MYH9, NEDD8, NME1, NR3C1, PLD1, PPP1CA, PSMC5, RPA2, RPS7, SHMT2, TKT, TUBG1
	13 total: 4 indispensable, 30.8% 3 housekeeping, 23.1%	37 total: 12 indispensable, 32.4% 22 housekeeping, 59.5%	30 total: 12 indispensable, 40% 20 housekeeping, 66.7%	35 total: 15 indispensable, 42.8% 13 housekeeping, 37.1%
B)	Least common in diseases vs most connected in interactome	Least common in tissues vs most connected in interactome	Least common in cell types vs most connected in interactome	Least common in cell lines vs most connected in interactome
	AHRR, COL24A1, CTNNAL1, CYTL1, DNER, ESM1, GRIP1, HNRNPL, HOTAIR, HOXA1, KDM5B, LHFPL2, LIN28B, LOXL3, MAP3K7CL, MIR17HG, MMP10, MOSMO, MYEF2, NCALD, NDN, NEB, NET1, PCSK1, PODXL, PXDN, RASGEF1A, RGS16, SATB2, SYTL3, TAS2R10, ZNF132, ZNF155, ZNF229, ZNF257, ZNF30, ZNF311, ZNF404, ZNF492, ZNF630, ZNF782, ZNF879, ZNF99	ADAMTS20, AHRR, CDC20B, COL24A1, DNAH12, ESM1, FOXL2, FRS3, HOTAIR, KRTAP3-3, LIN28B, MIR17HG, MKRN3, MTA2, RECQL5, RPH3AL, SEL1L2, SNRPN, TAS2R10, TAS2R9, TBC1D10A, TBX19, TBX20, ZIM3, ZNF132, ZNF155, ZNF208, ZNF229, ZNF257, ZNF283, ZNF311, ZNF560, ZNF630, ZNF99	ANGPTL1, ASIC5, ASIP, COL24A1, DNER, DYNLRB2, ESM1, GC, GJB6, HOTAIR, HOXA1, KRTAP3-3, LHX2, MIR17HG, MKRN3, NEB, PCSK1, SOSTDC1, TAS2R10, TAS2R9, TIE1, ZIM3, ZNF132, ZNF155, ZNF208, ZNF229, ZNF257, ZNF311, ZNF423, ZNF492, ZNF560, ZNF630, ZNF99	ABCC12, ADAMTS20, AMER1, ANGPTL1, ASIC5, ASIP, CLEC4G, CMKLR1, DNAH12, ESM1, GC, GPR45, HES2, KRTAP3-3, MIR17HG, PNCK, RIIAD1, SEL1L2, TAAR5, TAAR8, TAS2R8, TAS2R9, TMPRSS11D, ZNF154, ZNF155, ZNF208, ZNF99
	43 total: 0 indispensable, 0% 1 housekeeping, 2.3%	34 total: 0 indispensable, 0% 1 housekeeping, 2.9%	33 total: 0 indispensable, 0% 0 housekeeping, 0%	27 total: 0 indispensable, 0% 0 housekeeping, 0%

[truncated: 9 more sheets: Supp. Table 10, Supp. Table 11, Supp. Table 12, Supp. Table 13, Supp. Table 14, Supp. Table 15, Supp. Table 16, Supp. Table 17, Supp. Table 18]
